# Supplementary material for: Deep learning-based polygenic risk analysis for Alzheimer’s disease prediction
Source: Commun Med (Lond). 2023 Apr 6;3:49. doi: 10.1038/s43856-023-00269-x (PMC10079691; doi:10.1038/s43856-023-00269-x)
Supplement: Supplementary file 2 — Supplementary Data [file 43856_2023_269_MOESM2_ESM.xlsx]

## Sheet: Index
Index	Title	Description	Associated Figures
1	Supplementary Data 1	Variants included for the replication analysis for their associations with Alzheimer’s disease in the Chinese population	Figure 1
2	Supplementary Data 2	Replication results of the associations of variants with Alzheimer’s disease in the Chinese population	Figure 1
3	Supplementary Data 3	Variants significantly associated with Alzheimer’s disease in the Chinese population	Figure 1
4	Supplementary Data 4	Meta-analysis results of the effects of variants on Alzheimer’s disease in the Chinese population	Table 2
5	Supplementary Data 5	Variants used to construct polygenic score models	Figure 1-3
6	Supplementary Data 6	Associations of polygenic scores and regional brain volumes	Supplementary Figure 20
7	Supplementary Data 7	Plasma proteins significantly associated with neural network model risk scores in normal controls	Figures 4e–g
8	Supplementary Data 8	Gene Ontology analysis of plasma proteins associated with polygenic scores in normal controls (positively correlated with the polygenic risk)	Figure 4h
9	Supplementary Data 9	Gene Ontology analysis of plasma proteins associated with polygenic scores in normal controls (negatively correlated with the polygenic risk)	Figure 4h
10	Supplementary Data 10	Plasma proteins associated with individual groups and clusters identified by penultimate layer in the neural network model	Figure 5c

## Sheet: Supplementary Data 1
Supplementary Data 1. Variants included for the replication analysis for their associations with Alzheimer’s disease in the Chinese population.
Variants obtained from studies conducted in European-descent populations
(Number of variants retrieved: 183)
Index	Variant	Chr.	Position	Gene	Source
1	rs113020870	1	985377	AGRN	3
2	rs141749679	1	109888432	SORT1	1
3	rs4575098	1	161155392	ADAMTS4	4
4	rs6656401	1	207692049	CR1	4, 6
5	rs679515	1	207750568	CR1	1, 3, 4
6	rs2093760	1	207786828	CR1	4
7	rs4844610	1	207802552	CR1	5
8	rs72777026	2	9699011	ADAM17	1
9	rs17020490	2	37531939	PRKD3	1
10	rs115186657	2	106235428	FHL2	3
11	rs143080277	2	106366056	NCK2	1
12	rs4663105	2	127891427	BIN1	3, 4
13	rs6733839	2	127892810	BIN1	1, 5, 6
14	rs139643391	2	203743439	WDR12	1
15	rs10933431	2	233981912	INPP5D	1, 2, 4, 5, 6
16	rs35349669	2	234068476	INPP5D	6
17	rs7597763	2	234082577	INPP5D	3
18	rs184384746	3	57226150	HESX1	4
19	rs16824536	3	154787511	MME	1
20	rs61762319	3	154801978	MME	1
21	rs3822030	4	987343	IDUA	1
22	rs4504245	4	11014822	CLNK	3
23	rs6448451	4	11024682	CLNK	4
24	rs6846529	4	11025131	CLNK	1
25	rs6448453	4	11026028	CLNK	4
26	rs7657553	4	11723235	HS3ST1	4
27	rs2245466	4	40198846	RHOH	1
28	rs112403360	5	14724413	ANKH	1
29	rs62374257	5	86223195	COX7C	1
30	rs190982	5	88223420	MEF2C	5
31	rs871269	5	150432388	TNIP1	1, 3
32	rs6891966	5	156526331	HAVCR2	3
33	rs113706587	5	179628150	RASGEF1C	1
34	rs9269853	6	32550322	HLA-DRB1	4
35	rs9271058	6	32575406	HLA-DRB1	5
36	rs6605556	6	32583099	HLA-DQA1	1
37	rs6931277	6	32583357	HLA-DRB1	4
38	rs1846190	6	32583813	HLA-DRB1	3
39	rs187370608	6	40942196	TREM2	3, 4
40	rs10947943	6	41004093	UNC5CL	1
41	rs143332484	6	41129207	TREM2	1
42	rs75932628	6	41129252	TREM2	1, 4, 5,
43	rs60755019	6	41149008	TREML2	1
44	rs9381040	6	41154650	TREML2	6
45	rs9473117	6	47431284	CD2AP	5
46	rs9381563	6	47432637	CD2AP	4, 6
47	rs7767350	6	47485126	CD2AP	1
48	rs9369716	6	47552180	CD2AP	3
49	rs785129	6	114612895	HS3ST5	1
50	rs6943429	7	7856894	UMAD1	1
51	rs10952097	7	8244012	ICA1	1
52	rs5011436	7	12268758	TMEM106B	3
53	rs13237518	7	12269593	TMEM106B	1
54	rs1160871	7	28168745	JAZF1	1
55	rs4723711	7	37844263	NME8	5
56	rs6966331	7	37883793	EPDR1	1
57	rs76928645	7	54941328	SEC61G	1
58	rs7384878	7	99932049	SPDYE3	1, 3, 4
59	rs1859788	7	99971834	ZCWPW1	2, 4
60	rs1476679	7	100004446	ZCWPW1	6
61	rs12539172	7	100091795	NYAP1	5
62	rs10808026	7	143099133	EPHA1	5, 6
63	rs3935067	7	143104331	EPHA1	3
64	rs12703526	7	143107588	EPHA1	2
65	rs7810606	7	143108158	EPHA1	4, 6
66	rs11763230	7	143108841	EPHA1	4
67	rs11771145	7	143110762	EPHA1	1, 6
68	rs114360492	7	145950029	CNTNAP2	4
69	rs1065712	8	11702122	CTSB	1
70	rs73223431	8	27219987	PTK2B	1, 2, 4, 5,
71	rs4236673	8	27464929	CLU/PTK2B	4, 6
72	rs11787077	8	27465312	CLU	1
73	rs1532278	8	27466315	CLU	3, 4
74	rs9331896	8	27467686	CLU	5
75	rs867230	8	27468503	ECHDC3	2
76	rs61732533	8	145108151	SHARPIN	3
77	rs34173062	8	145158607	SHARPIN	1
78	rs1800978	9	107665978	ABCA1	1
79	rs11257238	10	11717397	ECHDC3	4, 9
80	rs7912495	10	11718713	USP6NL	1, 3
81	rs7920721	10	11720308	ECHDC3	2, 5, 6, 9
82	rs11257242	10	11721119	ECHDC3	4, 9
83	rs1171814	10	61645833	CCDC6	2
84	rs7902657	10	61738152	CCDC6	3
85	rs7068231	10	61784928	ANK3	1
86	rs6586028	10	82253984	TSPAN14	1
87	rs1878036	10	82280137	TSPAN14	2
88	rs6584063	10	98026407	BLNK	1
89	rs7908662	10	124172912	PLEKHA1	1
90	rs3740688	11	47380340	MADD	3, 5, 6
91	rs10437655	11	47391948	SPI1	1, 2
92	rs12292911	11	47449072	SPI1	6
93	rs7933202	11	59936926	MS4A2	5
94	rs7935829	11	59942815	MS4A6A	4
95	rs2081545	11	59958380	MS4A6A	4
96	rs1582763	11	60021948	MS4A4A	1, 3, 4, 6
97	rs72924626	11	60095740	MS4A6E	2
98	rs867611	11	85776544	PICALM	4
99	rs561655	11	85800279	PICALM	3
100	rs3844143	11	85850243	PICALM	4
101	rs10792832	11	85867875	PICALM	2, 4, 6
102	rs3851179	11	85868640	PICALM	1, 5
103	rs74685827	11	121353077	SORL1	1
104	rs11218343	11	121435587	SORL1	1, 2, 3, 4, 5, 6
105	rs6489896	12	113719788	TPCN1	1
106	rs7146179	14	53298853	FERMT2	3
107	rs17125924	14	53391680	FERMT2	1, 2, 5, 6
108	rs7401792	14	92931261	SLC24A4	1
109	rs12881735	14	92932828	SLC24A4	5, 6
110	rs12590654	14	92938855	SLC24A4	1, 2, 3, 4, 6
111	rs7157106	14	106228095	IGH gene cluster	1
112	rs10131280	14	107121607	IGH gene cluster	1
113	rs12592778	15	50992311	SLC24A4	2
114	rs8025980	15	50994011	SPPL2A	1
115	rs59685680	15	51001534	SPPL2A	6
116	rs442495	15	59022615	ADAM10	2, 4
117	rs593742	15	59045774	ADAM10	6
118	rs602602	15	59057023	MINDY2	1, 3
119	rs117618017	15	63569902	APH1B	1, 2, 3, 4
120	rs3848143	15	64423506	SNX1	1
121	rs12592898	15	79229199	CTSH	1
122	rs1140239	16	30021402	DOC2A	1
123	rs889555	16	31122571	BCKDK	1, 6
124	rs2884738	16	31126321	KAT8	2
125	rs59735493	16	31133100	KAT8	4
126	rs4985556	16	70694000	IL34	1, 6
127	rs450674	16	79608408	MAF	1
128	rs12446759	16	81773003	PLCG2	1
129	rs12444183	16	81773209	PLCG2	2, 6
130	rs72824905	16	81942028	PLCG2	1
131	rs16941239	16	86454210	FOXF1	1
132	rs56407236	16	90170095	PRDM7	1
133	rs35048651	17	1631340	WDR81	1
134	rs7209200	17	4969940	CHRNE	3
135	rs9916042	17	4984447	SCIMP	4
136	rs61182333	17	5133128	SCIMP	2
137	rs7225151	17	5137047	SCIMP	1, 6
138	rs113260531	17	5138980	SCIMP	4
139	rs2242595	17	18059454	MYO15A	1
140	rs5848	17	42430244	GRN	1
141	rs708382	17	42442344	GRN	3
142	rs199515	17	44856641	WNT3	1
143	rs616338	17	47297297	ABI3	1
144	rs28394864	17	47450775	ABI3	3, 4
145	rs2526378	17	56404349	TSPOAP1	2
146	rs2632516	17	56409089	AC004687.2	3, 4, 9
147	rs2526377	17	56410041	TSPOAP1	1
148	rs138190086	17	61538148	ACE	5, 6
149	rs6504163	17	61545779	ACE	3, 6
150	rs4277405	17	61548918	ACE	1
151	rs4311	17	61560763	ACE	2
152	rs8093731	18	29088958	SUZ12P1	4
153	rs76726049	18	56189459	ALPK2	4
154	rs111278892	19	1039323	ABCA7	4, 6
155	rs3752231	19	1043638	ABCA7	6
156	rs12151021	19	1050874	ABCA7	1, 2, 3, 6
157	rs3752241	19	1053524	ABCA7	4
158	rs3752246	19	1056492	ABCA7	5
159	rs4147929	19	1063443	ABCA7	4, 6
160	rs149080927	19	1854253	KLF16	1
161	rs41289512	19	45351516	APOE	4, 6
162	rs146275714	19	45365447	APOE	2
163	rs769450	19	45410444	APOE	3
164	rs429358	19	45411941	APOE	2, 5
165	rs75627662	19	45413576	APOE	4
166	rs76320948	19	46241841	AC074212.3	4
167	rs2452170	19	49213504	NTN5	3
168	rs9304690	19	50453317	SIGLEC11	1
169	rs3865444	19	51727962	CD33	2, 4
170	rs12459419	19	51728477	CD33	6
171	rs1354106	19	51737991	CD33	3
172	rs587709	19	54771451	LILRB2	1
173	rs1761461	19	54825174	LILRB2	3
174	rs1358782	20	393978	RBCK1	1
175	rs6069736	20	54983075	CASS4	6
176	rs6069737	20	54995699	CASS4	3
177	rs6024870	20	54997568	CASS4	5
178	rs6014724	20	54998544	CASS4	1, 2, 4
179	rs6742	20	62374441	SLC2A4RG	1
180	rs2154481	21	27473875	APP	1
181	rs2154482	21	27520931	APP	3
182	rs4817090	21	27534261	ADAMTS1	2
183	rs2830489	21	28148191	ADAMTS1	1, 2
Variants obtained from studies conducted in African-American populations
(number of variants retrieved: 14)
Index	Variant	Chr.	Position	Gene	Source
184	rs115684722	1	232376163	SIPAIL2	7
185	rs168193	3	5302077	EDEM1	7
186	rs2633682	3	104409208	ALCAM	7
187	rs184179037	5	37483940	WDR70	7
188	rs145848414	5	174014114	NSG2-MSX2	7
189	rs569584007	11	43166842	API5	7
190	rs115816806	11	76541840	ACER3	7
191	rs75739461	12	18471546	PIK3C2G	7
192	rs9516245	13	94159800	GPC6	7
193	rs570487962	15	97992685	ARRDC4-IGF1R	7
194	rs79537509	16	8288401	RBFOX1	7
195	rs115550680	19	1050420	ABCA7	7
196	rs157591	19	45423934	APOE	7
197	rs3745495	19	50524332	VRK3	7
Variants obtained from studies conducted in Asian populations
(Number of variants retrieved: 13)
Index	Variant	Chr.	Position	Gene	Source
198	rs6859823	5	105554384	CTC-278L1.1	8
199	rs3777215	5	95122000	RHOBTB3, GLRX	8
200	rs234434	14	97821020	CTD-2506J14.1	8
201	rs11668861	19	45380970	NECTIN2	8
202	rs6859	19	45382034	NECTIN2	8
203	rs3852860	19	45382966	NECTIN2	8
204	rs71352238	19	45394336	TOMM40	8
205	rs157580	19	45395266	TOMM40	8
206	rs2075650	19	45395619	TOMM40	8
207	rs157582	19	45396219	TOMM40	8
208	rs439401	19	45414451	APOE	8
209	rs4420638	19	45422946	APOC1	8
210	rs2255835	21	19491664	CHODL	8
Variants obtained from studies conducted in mixed populations
(Number of variants retrieved: 6)
Index	Variant	Chr.	Position	Gene	Source
211	rs11168036	5	139707439	PFDN1/HBEGF	9
212	rs4150233	5	139714837	PFDN1/HBEGF	9
213	rs2011704	10	11718331	USP6NL/ECHDC3	9
214	rs11257240	10	11719074	USP6NL/ECHDC3	9
215	rs12358692	10	11721102	USP6NL/ECHDC3	9
216	rs9749589	19	3405592	NFIC	9
Chr., chromosome; Source, variants selected from the publications listed in Supplementary Table 16.

## Sheet: Supplementary Data 2
Supplementary Data 2. Replication results of the associations of variants with Alzheimer’s disease in the Chinese population
Variants				Chinese AD WGS cohort 1			Chinese AD WGS cohort 2
Index	Variant	Gene	EA	β (SE)	p	EAF	β (SE)	p	EAF
						(AD/NC)			(AD/NC)
1	rs113020870	`	N/A	N/A	N/A	N/A	N/A	N/A	N/A
2	rs141749679	SORT1	N/A	N/A	N/A	N/A	N/A	N/A	N/A
3	rs4575098	ADAMTS4	A	0.065 (0.067)	3.35E−01	0.324/0.309	0.170 (0.150)	2.57E−01	0.332/0.317
4	rs6656401	CR1	A	−0.282 (0.202)	1.63E−01	0.023/0.030	0.035 (0.332)	9.15E−01	0.045/0.047
5	rs679515	CR1	T	−0.284 (0.204)	1.64E−01	0.022/0.029	0.035 (0.332)	9.15E−01	0.045/0.047
6	rs2093760	CR1	A	−0.124 (0.066)	5.94E−02	0.362/0.391	0.089 (0.147)	5.43E−01	0.340/0.350
7	rs4844610	CR1	A	−0.234 (0.200)	2.43E−01	0.023/0.029	−0.001 (0.335)	9.99E−01	0.044/0.047
8	rs72777026	ADAM17	G	0.063 (0.088)	4.77E−01	0.154/0.146	0.376 (0.214)	7.84E−02	0.135/0.121
9	rs17020490	PRKD3	T	0.061 (0.064)	3.43E−01	0.432/0.416	−0.295 (0.139)	3.37E−02	0.405/0.422
10	rs115186657	FHL2	N/A	N/A	N/A	N/A	N/A	N/A	N/A
11	rs143080277	NCK2	N/A	N/A	N/A	N/A	N/A	N/A	N/A
12	rs4663105	BIN1	C	0.206 (0.064)	1.25E−03	0.513/0.463	0.112 (0.141)	4.27E−01	0.485/0.462
13	rs6733839	BIN1	T	0.172 (0.064)	7.41E−03	0.469/0.428	0.153 (0.142)	2.80E−01	0.423/0.405
14	rs139643391	WDR12	N/A	N/A	N/A	N/A	N/A	N/A	N/A
15	rs10933431	INPP5D	G	−0.095 (0.067)	1.56E−01	0.309/0.328	0.077 (0.153)	6.16E−01	0.292/0.293
16	rs35349669	INPP5D	T	−0.218 (0.231)	3.45E−01	0.017/0.021	N/A	N/A	N/A
17	rs7597763	INPP5D	C	−0.236 (0.217)	2.76E−01	0.019/0.025	N/A	N/A	N/A
18	rs184384746	HESX1	N/A	N/A	N/A	N/A	N/A	N/A	N/A
19	rs16824536	MME	A	−0.311 (0.311)	3.16E−01	0.009/0.013	−2.097 (0.916)	2.21E−02	0.004/0.010
20	rs61762319	MME	N/A	N/A	N/A	N/A	N/A	N/A	N/A
21	rs3822030	IDUA	T	−0.010 (0.063)	8.69E−01	0.484/0.488	0.076 (0.140)	5.85E−01	0.441/0.433
22	rs4504245	CLNK	A	0.133 (0.085)	1.19E−01	0.177/0.159	0.308 (0.193)	1.11E−01	0.177/0.155
23	rs6448451	CLNK	G	0.064 (0.080)	4.22E−01	0.199/0.188	0.329 (0.182)	7.16E−02	0.205/0.187
24	rs6846529	CLNK	C	0.077 (0.077)	3.15E−01	0.225/0.210	0.263 (0.172)	1.28E−01	0.229/0.212
25	rs6448453	CLNK	A	0.048 (0.079)	5.41E−01	0.207/0.198	0.349 (0.179)	5.17E−02	0.216/0.195
26	rs7657553	HS3ST1	A	0.002 (0.065)	9.79E−01	0.341/0.341	0.029 (0.144)	8.39E−01	0.326/0.315
27	rs2245466	RHOH	C	0.080 (0.064)	2.12E−01	0.472/0.452	−0.106 (0.135)	4.31E−01	0.504/0.494
28	rs112403360	ANKH	A	0.081 (0.187)	6.65E−01	0.030/0.027	0.116 (0.400)	7.72E−01	0.038/0.030
29	rs62374257	COX7C	C	0.022 (0.072)	7.64E−01	0.270/0.267	0.196 (0.159)	2.18E−01	0.281/0.256
30	rs190982	MEF2C	G	0.154 (0.089)	8.33E−02	0.155/0.135	−0.171 (0.197)	3.84E−01	0.146/0.135
31	rs871269	TNIP1	C	0.072 (0.065)	2.67E−01	0.411/0.396	0.037 (0.140)	7.90E−01	0.462/0.416
32	rs6891966	HAVCR2	A	−0.061 (0.121)	6.14E−01	0.072/0.075	0.044 (0.320)	8.90E−01	0.049/0.048
33	rs113706587	RASGEF1C	A	0.074 (0.768)	9.23E−01	0.002/0.002	−0.353 (1.158)	7.61E−01	0.001/0.007
34	rs9269853	HLA-DRB1	A	0.121 (0.093)	1.91E−01	0.147/0.132	0.421 (0.269)	1.18E−01	0.197/0.232
35	rs9271058	HLA-DRB1	A	0.043 (0.088)	6.24E−01	0.150/0.144	0.644 (0.251)	1.05E−02	0.222/0.196
36	rs6605556	HLA-DQA1	G	−0.145 (0.093)	1.18E−01	0.116/0.132	−0.464 (0.265)	7.96E−02	0.081/0.119
37	rs6931277	HLA-DRB1	T	−0.145 (0.095)	1.27E−01	0.114/0.130	−0.287 (0.261)	2.73E−01	0.091/0.118
38	rs1846190	HLA-DRB1	A	−0.025 (0.072)	7.23E−01	0.253/0.255	−0.111 (0.156)	4.78E−01	0.221/0.256
39	rs187370608	TREM2	N/A	N/A	N/A	N/A	N/A	N/A	N/A
40	rs10947943	UNC5CL	A	0.083 (0.102)	4.14E−01	0.112/0.104	0.172 (0.219)	4.34E−01	0.119/0.114
41	rs143332484	TREM2	N/A	N/A	N/A	N/A	N/A	N/A	N/A
42	rs75932628	TREM2	N/A	N/A	N/A	N/A	N/A	N/A	N/A
43	rs60755019	TREML2	G	1.324 (0.786)	9.22E−02	0.004/0.001	0.370 (0.920)	6.88E−01	0.007/0.005
44	rs9381040	TREML2	T	0.164 (0.068)	1.57E−02	0.349/0.314	0.318 (0.150)	3.39E−02	0.379/0.361
45	rs9473117	CD2AP	C	0.096 (0.098)	3.27E−01	0.130/0.120	0.171 (0.200)	3.95E−01	0.143/0.142
46	rs9381563	CD2AP	C	0.132 (0.085)	1.19E−01	0.192/0.173	0.063 (0.174)	7.17E−01	0.218/0.210
47	rs7767350	CD2AP	T	0.085 (0.096)	3.77E−01	0.131/0.122	0.135 (0.199)	4.96E−01	0.146/0.145
48	rs9369716	CD2AP	T	0.093 (0.096)	3.36E−01	0.133/0.122	0.142 (0.199)	4.75E−01	0.146/0.145
49	rs785129	HS3ST5	C	−0.095 (0.069)	1.69E−01	0.320/0.340	0.038 (0.137)	7.82E−01	0.389/0.388
50	rs6943429	UMAD1	T	0.008 (0.064)	9.05E−01	0.414/0.410	−0.027 (0.140)	8.49E−01	0.482/0.470
51	rs10952097	ICA1	T	0.088 (0.109)	4.19E−01	0.097/0.089	−0.014 (0.217)	9.49E−01	0.125/0.136
52	rs5011436	TMEM106B	A	0.068 (0.064)	2.89E−01	0.335/0.318	−0.218 (0.140)	1.20E−01	0.355/0.364
53	rs13237518	TMEM106B	C	0.083 (0.066)	2.08E−01	0.338/0.319	−0.216 (0.144)	1.33E−01	0.358/0.365
54	rs1160871	JAZF1	N/A	N/A	N/A	N/A	N/A	N/A	N/A
55	rs4723711	NME8	T	−0.015 (0.075)	8.43E−01	0.235/0.238	0.069 (0.176)	6.96E−01	0.192/0.188
56	rs6966331	EPDR1	C	−0.040 (0.063)	5.30E−01	0.469/0.478	0.106 (0.133)	4.24E−01	0.514/0.492
57	rs76928645	SEC61G	T	−0.177 (1.426)	9.01E−01	0/0.001	N/A	N/A	N/A
58	rs7384878	SPDYE3	T	0.071 (0.065)	2.72E−01	0.418/0.401	0.146 (0.142)	3.06E−01	0.360/0.335
59	rs1859788	ZCWPW1	G	0.084 (0.064)	1.93E−01	0.431/0.410	0.191 (0.143)	1.83E−01	0.371/0.341
60	rs1476679	ZCWPW1	C	−0.052 (0.068)	4.46E−01	0.309/0.320	−0.042 (0.144)	7.69E−01	0.351/0.353
61	rs12539172	NYAP1	T	−0.05 (0.068)	4.62E−01	0.306/0.317	−0.038 (0.145)	7.90E−01	0.350/0.352
62	rs10808026	EPHA1	A	−0.023 (0.094)	8.07E−01	0.132/0.134	0.304 (0.208)	1.44E−01	0.138/0.126
63	rs3935067	EPHA1	C	0.126 (0.198)	5.24E−01	0.027/0.024	0.400 (0.418)	3.39E−01	0.037/0.027
64	rs12703526	EPHA1	T	0.039 (0.090)	6.63E−01	0.150/0.145	−0.263 (0.192)	1.71E−01	0.146/0.166
65	rs7810606	EPHA1	C	0.026 (0.090)	7.76E−01	0.148/0.145	−0.263 (0.192)	1.71E−01	0.146/0.165
66	rs11763230	EPHA1	T	0.018 (0.093)	8.49E−01	0.143/0.142	0.356 (0.209)	8.77E−02	0.139/0.126
67	rs11771145	EPHA1	G	0.038 (0.063)	5.41E−01	0.464/0.454	−0.062 (0.133)	6.40E−01	0.483/0.479
68	rs114360492	CNTNAP2	N/A	N/A	N/A	N/A	N/A	N/A	N/A
69	rs1065712	CTSB	N/A	N/A	N/A	N/A	N/A	N/A	N/A
70	rs73223431	PTK2B	T	0.056 (0.070)	4.26E−01	0.280/0.268	0.199 (0.145)	1.70E−01	0.320/0.287
71	rs4236673	CLU/PTK2B	A	−0.117 (0.083)	1.56E−01	0.176/0.192	−0.262 (0.161)	1.03E−01	0.236/0.250
72	rs11787077	CLU	T	−0.131 (0.080)	1.03E−01	0.186/0.206	−0.262 (0.161)	1.03E−01	0.236/0.253
73	rs1532278	CLU	T	−0.136 (0.080)	9.01E−02	0.185/0.206	−0.263 (0.159)	9.74E−02	0.237/0.254
74	rs9331896	CLU	C	−0.117 (0.080)	1.46E−01	0.186/0.203	−0.248 (0.161)	1.23E−01	0.239/0.255
75	rs867230	ECHDC3	C	−0.129 (0.080)	1.06E−01	0.188/0.208	−0.188 (0.162)	2.46E−01	0.242/0.252
76	rs61732533	SHARPIN	A	−2.840 (1.038)	6.20E−03	0.000/0.008	N/A	N/A	N/A
77	rs34173062	SHARPIN	N/A	N/A	N/A	N/A	N/A	N/A	N/A
78	rs1800978	ABCA1	G	0.100 (0.089)	2.64E−01	0.151/0.138	0.086 (0.182)	6.37E−01	0.170/0.179
79	rs11257238	ECHDC3	C	0.001 (0.073)	9.85E−01	0.249/0.249	0.047 (0.158)	7.67E−01	0.244/0.260
80	rs7912495	USP6NL	G	−0.021 (0.069)	7.63E−01	0.288/0.292	−0.002 (0.147)	9.90E−01	0.313/0.319
81	rs7920721	ECHDC3	G	−0.006 (0.073)	9.31E−01	0.247/0.249	0.047 (0.158)	7.67E−01	0.243/0.258
82	rs11257242	ECHDC3	G	−0.025 (0.064)	6.93E−01	0.323/0.330	−0.076 (0.142)	5.94E−01	0.323/0.348
83	rs1171814	CCDC6	G	0.106 (0.067)	1.15E−01	0.376/0.353	−0.098 (0.137)	4.77E−01	0.388/0.365
84	rs7902657	CCDC6	T	0.136 (0.071)	5.46E−02	0.288/0.262	−0.183 (0.151)	2.25E−01	0.294/0.299
85	rs7068231	ANK3	G	0.135 (0.071)	5.80E−02	0.289/0.262	−0.149 (0.150)	3.21E−01	0.296/0.295
86	rs6586028	TSPAN14	C	−0.096 (0.239)	6.86E−01	0.017/0.019	−0.302 (0.423)	4.76E−01	0.021/0.033
87	rs1878036	TSPAN14	T	−0.072 (0.303)	8.11E−01	0.011/0.011	−0.337 (0.441)	4.45E−01	0.020/0.027
88	rs6584063	BLNK	G	−0.274 (0.278)	3.24E−01	0.012/0.015	1.090 (0.636)	8.65E−02	0.020/0.009
89	rs7908662	PLEKHA1	A	0.087 (0.066)	1.91E−01	0.38/0.359	−0.156 (0.147)	2.87E−01	0.369/0.383
90	rs3740688	MADD	G	0.028 (0.068)	6.79E−01	0.345/0.340	−0.316 (0.151)	3.64E−02	0.249/0.316
91	rs10437655	SPI1	A	0.026 (0.069)	7.13E−01	0.297/0.290	0.277 (0.141)	5.02E−02	0.427/0.386
92	rs12292911	SPI1	A	0.016 (0.068)	8.09E−01	0.329/0.325	0.198 (0.140)	1.58E−01	0.440/0.410
93	rs7933202	MS4A2	C	−0.128 (0.134)	3.39E−01	0.055/0.063	0.292 (0.319)	3.61E−01	0.065/0.051
94	rs7935829	MS4A6A	G	0.031 (0.082)	7.08E−01	0.183/0.179	−0.015 (0.165)	9.25E−01	0.253/0.236
95	rs2081545	MS4A6A	A	0.040 (0.082)	6.29E−01	0.185/0.179	−0.016 (0.164)	9.20E−01	0.253/0.235
96	rs1582763	MS4A4A	A	−0.211 (0.092)	2.12E−02	0.119/0.145	0.217 (0.225)	3.35E−01	0.121/0.103
97	rs72924626	MS4A6E	C	−0.187 (0.084)	2.71E−02	0.154/0.181	0.130 (0.193)	4.99E−01	0.167/0.147
98	rs867611	PICALM	G	−0.204 (0.066)	2.13E−03	0.343/0.390	0.024 (0.144)	8.67E−01	0.385/0.400
99	rs561655	PICALM	G	−0.169 (0.064)	8.64E−03	0.450/0.491	−0.060 (0.142)	6.72E−01	0.442/0.486
100	rs3844143	PICALM	C	−0.176 (0.066)	7.43E−03	0.366/0.408	0.020 (0.144)	8.92E−01	0.389/0.414
101	rs10792832	PICALM	A	−0.169 (0.066)	1.01E−02	0.358/0.398	0.001 (0.144)	9.92E−01	0.383/0.413
102	rs3851179	PICALM	T	−0.169 (0.066)	1.01E−02	0.358/0.398	0.001 (0.144)	9.92E−01	0.383/0.413
103	rs74685827	SORL1	G	0.161 (0.102)	1.15E−01	0.119/0.104	0.341 (0.243)	1.60E−01	0.101/0.087
104	rs11218343	SORL1	C	−0.182 (0.072)	1.22E−02	0.246/0.282	−0.306 (0.151)	4.19E−02	0.264/0.304
105	rs6489896	TPCN1	C	0.136 (0.079)	8.66E−02	0.214/0.193	−0.082 (0.176)	6.39E−01	0.194/0.201
106	rs7146179	FERMT2	A	−0.029 (0.079)	7.11E−01	0.208/0.213	−0.047 (0.171)	7.84E−01	0.184/0.196
107	rs17125924	FERMT2	G	−0.114 (0.074)	1.23E−01	0.252/0.272	−0.115 (0.162)	4.76E−01	0.240/0.244
108	rs7401792	SLC24A4	A	−0.007 (0.066)	9.19E−01	0.359/0.360	0.122 (0.142)	3.90E−01	0.378/0.397
109	rs12881735	SLC24A4	C	0.023 (0.105)	8.25E−01	0.101/0.099	0.364 (0.253)	1.49E−01	0.090/0.097
110	rs12590654	SLC24A4	A	0.034 (0.064)	5.91E−01	0.484/0.475	−0.041 (0.137)	7.65E−01	0.423/0.441
111	rs7157106	IGH gene cluster	G	0.110 (0.113)	3.34E−01	0.090/0.081	−0.274 (0.349)	4.33E−01	0.035/0.044
112	rs10131280	IGH gene cluster	A	−0.038 (0.084)	6.53E−01	0.164/0.170	0.041 (0.178)	8.18E−01	0.198/0.188
113	rs12592778	SLC24A4	A	−0.035 (0.063)	5.79E−01	0.467/0.474	−0.232 (0.141)	9.98E−02	0.471/0.518
114	rs8025980	SPPL2A	A	0.035 (0.063)	5.78E−01	0.456/0.449	0.193 (0.145)	1.86E−01	0.426/0.385
115	rs59685680	SPPL2A	G	−0.051 (0.063)	4.19E−01	0.483/0.495	0.142 (0.141)	3.16E−01	0.500/0.469
116	rs442495	ADAM10	T	−0.087 (0.082)	2.91E−01	0.164/0.178	0.479 (0.184)	9.06E−03	0.211/0.161
117	rs593742	ADAM10	A	−0.099 (0.075)	1.90E−01	0.225/0.243	0.411 (0.173)	1.71E−02	0.239/0.200
118	rs602602	MINDY2	T	−0.101 (0.072)	1.60E−01	0.250/0.271	0.454 (0.167)	6.44E−03	0.273/0.217
119	rs117618017	APH1B	N/A	N/A	N/A	N/A	N/A	N/A	N/A
120	rs3848143	SNX1	G	0.122 (0.079)	1.23E−01	0.203/0.183	0.046 (0.175)	7.94E−01	0.164/0.181
121	rs12592898	CTSH	A	−0.200 (0.149)	1.80E−01	0.044/0.052	0.123 (0.280)	6.61E−01	0.067/0.070
122	rs1140239	DOC2A	T	0.116 (0.065)	7.43E−02	0.411/0.383	−0.121 (0.138)	3.84E−01	0.441/0.445
123	rs889555	BCKDK	T	0.073 (0.123)	5.52E−01	0.075/0.071	0.075 (0.208)	7.19E−01	0.132/0.126
124	rs2884738	KAT8	A	0.074 (0.123)	5.47E−01	0.075/0.071	0.076 (0.208)	7.13E−01	0.132/0.125
125	rs59735493	KAT8	A	0.083 (0.123)	5.00E−01	0.075/0.070	0.111 (0.210)	5.97E−01	0.132/0.124
126	rs4985556	IL34	A	0.184 (0.131)	1.58E−01	0.069/0.057	0.213 (0.253)	4.00E−01	0.093/0.074
127	rs450674	MAF	C	−0.179 (0.158)	2.58E−01	0.037/0.044	−0.555 (0.353)	1.15E−01	0.032/0.046
128	rs12446759	PLCG2	G	−0.130 (0.078)	9.46E−02	0.185/0.205	−0.021 (0.161)	8.95E−01	0.218/0.231
129	rs12444183	PLCG2	A	−0.087 (0.077)	2.58E−01	0.200/0.214	−0.098 (0.155)	5.28E−01	0.235/0.257
130	rs72824905	PLCG2	N/A	N/A	N/A	N/A	N/A	N/A	N/A
131	rs16941239	FOXF1	A	−0.089 (0.090)	3.24E−01	0.133/0.145	−0.063 (0.204)	7.56E−01	0.125/0.126
132	rs56407236	PRDM7	A	0.111 (0.196)	5.71E−01	0.029/0.025	0.701 (0.479)	1.44E−01	0.027/0.021
133	rs35048651	WDR81	N/A	N/A	N/A	N/A	N/A	N/A	N/A
134	rs7209200	CHRNE	T	0.010 (0.077)	8.93E−01	0.226/0.224	0.055 (0.161)	7.32E−01	0.244/0.228
135	rs9916042	SCIMP	A	−0.005 (0.074)	9.49E−01	0.246/0.246	0.012 (0.157)	9.40E−01	0.256/0.247
136	rs61182333	SCIMP	T	−0.058 (0.110)	5.95E−01	0.093/0.099	0.977 (0.317)	2.09E−03	0.081/0.053
137	rs7225151	SCIMP	A	0.126 (0.141)	3.75E−01	0.056/0.051	0.794 (0.417)	5.72E−02	0.038/0.026
138	rs113260531	SCIMP	A	0.114 (0.141)	4.18E−01	0.056/0.052	0.794 (0.417)	5.72E−02	0.038/0.026
139	rs2242595	MYO15A	G	−0.005 (0.064)	9.43E−01	0.476/0.478	−0.148 (0.139)	2.86E−01	0.482/0.487
140	rs5848	GRN	T	−0.030 (0.067)	6.58E−01	0.332/0.338	0.213 (0.149)	1.53E−01	0.420/0.383
141	rs708382	GRN	C	−0.097 (0.064)	1.33E−01	0.427/0.450	0.087 (0.142)	5.39E−01	0.492/0.456
142	rs199515	WNT3	G	N/A	N/A	0.000/0.001	3.593 (4.438)	4.18E−01	0.001/0.001
143	rs616338	ABI3	T	N/A	N/A	0.000/0.000	N/A	N/A	N/A
144	rs28394864	ABI3	A	0.026 (0.066)	6.94E−01	0.369/0.364	−0.041 (0.131)	7.55E−01	0.444/0.450
145	rs2526378	TSPOAP1	G	−0.105 (0.064)	9.83E−02	0.464/0.490	−0.020 (0.138)	8.83E−01	0.485/0.485
146	rs2632516	AC004687.2	C	−0.101 (0.064)	1.15E−01	0.464/0.489	0.006 (0.139)	9.65E−01	0.478/0.476
147	rs2526377	TSPOAP1	G	−0.110 (0.064)	8.35E−02	0.456/0.483	0.018 (0.137)	8.97E−01	0.479/0.474
148	rs138190086	ACE	A	−0.125 (0.325)	7.02E−01	0.009/0.010	0.638 (0.872)	4.65E−01	0.010/0.008
149	rs6504163	ACE	C	−0.056 (0.067)	4.03E−01	0.367/0.380	0.087 (0.147)	5.53E−01	0.364/0.353
150	rs4277405	ACE	C	−0.061 (0.066)	3.54E−01	0.337/0.353	−0.013 (0.150)	9.28E−01	0.334/0.339
151	rs4311	ACE	T	−0.031 (0.070)	6.56E−01	0.319/0.327	0.034 (0.149)	8.19E−01	0.323/0.323
152	rs8093731	SUZ12P1	T	−0.056 (0.184)	7.60E−01	0.028/0.031	0.484 (0.416)	2.45E−01	0.024/0.021
153	rs76726049	ALPK2	N/A	N/A	N/A	N/A	N/A	N/A	N/A
154	rs111278892	ABCA7	G	−2.188 (1.074)	4.17E−02	0.000/0.004	N/A	N/A	0.000/0.002
155	rs3752231	ABCA7	T	0.204 (0.064)	1.52E−03	0.449/0.400	−0.299 (0.145)	3.97E−02	0.406/0.436
156	rs12151021	ABCA7	G	−0.189 (0.064)	3.34E−03	0.478/0.524	0.219 (0.139)	1.16E−01	0.466/0.473
157	rs3752241	ABCA7	G	−0.077 (0.082)	3.49E−01	0.172/0.184	−0.015 (0.169)	9.32E−01	0.225/0.201
158	rs3752246	ABCA7	G	0.208 (0.067)	1.82E−03	0.375/0.326	−0.234 (0.143)	1.03E−01	0.351/0.372
159	rs4147929	ABCA7	A	0.213 (0.067)	1.34E−03	0.372/0.322	−0.251 (0.143)	7.88E−02	0.353/0.371
160	rs149080927	KLF16	N/A	N/A	N/A	N/A	N/A	N/A	N/A
161	rs41289512	APOE	G	N/A	N/A	0/0	N/A	N/A	N/A
162	rs146275714	APOE	A	0.456 (1.231)	7.11E−01	0.001/0.001	N/A	N/A	N/A
163	rs769450	APOE	A	−0.191 (0.083)	2.06E−02	0.175/0.203	−0.353 (0.163)	3.06E−02	0.188/0.234
164	rs429358	APOE	C	1.152 (0.093)	1.33E−35	0.273/0.099	1.348 (0.220)	9.05E−10	0.205/0.078
165	rs75627662	APOE	T	0.672 (0.076)	5.83E−19	0.313/0.184	0.621 (0.166)	1.84E−04	0.277/0.189
166	rs76320948	AC074212.3	T	N/A	N/A	0.001/0.000	N/A	N/A	N/A
167	rs2452170	NTN5	A	−0.493 (0.543)	3.64E−01	0.003/0.004	−1.643 (1.363)	2.28E−01	0.001/0.003
168	rs9304690	SIGLEC11	T	0.105 (0.078)	1.77E−01	0.228/0.210	0.267 (0.156)	8.64E−02	0.294/0.267
169	rs3865444	CD33	A	0.025 (0.084)	7.64E−01	0.181/0.177	−0.289 (0.192)	1.33E−01	0.138/0.171
170	rs12459419	CD33	T	0.026 (0.084)	7.59E−01	0.180/0.176	−0.258 (0.192)	1.81E−01	0.138/0.171
171	rs1354106	CD33	G	0.035 (0.077)	6.50E−01	0.221/0.215	−0.145 (0.166)	3.83E−01	0.207/0.228
172	rs587709	LILRB2	T	−0.074 (0.083)	3.72E−01	0.177/0.186	0.425 (0.149)	4.47E−03	0.372/0.338
173	rs1761461	LILRB2	A	−0.038 (0.091)	6.76E−01	0.135/0.139	0.141 (0.166)	3.93E−01	0.194/0.204
174	rs1358782	RBCK1	A	0.027 (0.111)	8.06E−01	0.089/0.087	−0.080 (0.240)	7.39E−01	0.088/0.082
175	rs6069736	CASS4	T	−0.051 (0.066)	4.37E−01	0.340/0.351	−0.190 (0.144)	1.89E−01	0.378/0.394
176	rs6069737	CASS4	N/A	N/A	N/A	N/A	N/A	N/A	N/A
177	rs6024870	CASS4	N/A	N/A	N/A	N/A	N/A	N/A	N/A
178	rs6014724	CASS4	G	−0.088 (0.065)	1.73E−01	0.355/0.375	−0.196 (0.143)	1.71E−01	0.392/0.395
179	rs6742	SLC2A4RG	T	0.271 (0.236)	2.49E−01	0.022/0.016	0.164 (0.488)	7.36E−01	0.024/0.022
180	rs2154481	APP	T	0.005 (0.064)	9.39E−01	0.470/0.469	0.036 (0.139)	7.98E−01	0.448/0.446
181	rs2154482	APP	T	0.027 (0.067)	6.82E−01	0.341/0.336	0.035 (0.144)	8.10E−01	0.341/0.376
182	rs4817090	ADAMTS1	C	−0.038 (0.064)	5.51E−01	0.445/0.454	0.069 (0.139)	6.21E−01	0.466/0.444
183	rs2830489	ADAMTS1	T	−0.096 (0.242)	6.92E−01	0.017/0.019	−0.336 (0.514)	5.14E−01	0.020/0.018
184	rs115684722	SIPAIL2	T	0.358 (0.366)	3.29E−01	0.009/0.007	0.169 (0.685)	8.05E−01	0.010/0.012
185	rs168193	EDEM1	G	−0.313 (0.201)	1.19E−01	0.022/0.030	−0.119 (0.304)	6.96E−01	0.052/0.044
186	rs2633682	ALCAM	A	−0.105 (0.086)	2.26E−01	0.164/0.179	−0.187 (0.187)	3.16E−01	0.149/0.157
187	rs184179037	WDR70	T	0.613 (0.605)	3.11E−01	0.004/0.002	0.209 (0.610)	7.32E−01	0.011/0.014
188	rs145848414	NSG2-MSX2	N/A	N/A	N/A	N/A	N/A	N/A	N/A
189	rs569584007	API5	N/A	N/A	N/A	N/A	N/A	N/A	N/A
190	rs115816806	ACER3	N/A	N/A	N/A	N/A	N/A	N/A	N/A
191	rs75739461	PIK3C2G	N/A	N/A	N/A	N/A	N/A	N/A	N/A
192	rs9516245	GPC6	C	−0.525 (0.400)	1.90E−01	0.005/0.008	−1.225 (1.100)	2.66E−01	0.001/0.009
193	rs570487962	ARRDC4-IGF1R	N/A	N/A	N/A	N/A	N/A	N/A	N/A
194	rs79537509	RBFOX1	N/A	N/A	N/A	N/A	14.04 (2048)	9.95E−01	0.001/0.000
195	rs115550680	ABCA7	N/A	N/A	N/A	N/A	N/A	N/A	N/A
196	rs157591	APOE	N/A	N/A	N/A	N/A	N/A	N/A	N/A
197	rs3745495	VRK3	G	0.021 (0.090)	8.14E−01	0.147/0.144	0.008 (0.207)	9.69E−01	0.131/0.126
198	rs6859823	CTC-278L1.1	T	−0.022 (0.068)	7.46E−01	0.315/0.319	−0.063 (0.141)	6.57E−01	0.379/0.391
199	rs3777215	RHOBTB3, GLRX	A	0.101 (0.090)	2.58E−01	0.150/0.138	0.177 (0.163)	2.78E−01	0.230/0.192
200	rs234434	CTD-2506J14.1	G	−0.036 (0.071)	6.12E−01	0.261/0.268	0.120 (0.164)	4.66E−01	0.251/0.227
201	rs11668861	NECTIN2	G	0.562 (0.073)	1.86E−14	0.326/0.215	0.365 (0.157)	2.01E−02	0.305/0.227
202	rs6859	NECTIN2	A	0.437 (0.068)	1.12E−10	0.405/0.306	0.539 (0.146)	2.28E−04	0.417/0.301
203	rs3852860	NECTIN2	C	0.557 (0.072)	1.46E−14	0.339/0.226	0.312 (0.153)	4.06E−02	0.310/0.233
204	rs71352238	TOMM40	C	1.041 (0.094)	1.50E−28	0.244/0.097	1.067 (0.218)	1.02E−06	0.185/0.082
205	rs157580	TOMM40	A	0.371 (0.064)	5.08E−09	0.537/0.442	0.170 (0.135)	2.07E−01	0.500/0.456
206	rs2075650	TOMM40	G	1.055 (0.094)	5.94E−29	0.243/0.096	1.021 (0.216)	2.38E−06	0.184/0.083
207	rs157582	TOMM40	T	0.717 (0.076)	3.46E−21	0.324/0.185	0.537 (0.165)	1.11E−03	0.289/0.202
208	rs439401	APOE	C	0.468 (0.065)	6.85E−13	0.529/0.414	0.221 (0.136)	1.04E−01	0.506/0.454
209	rs4420638	APOC1	G	1.065 (0.088)	1.07E−33	0.286/0.116	1.133 (0.197)	8.83E−09	0.226/0.102
210	rs2255835	CHODL	C	−0.010 (0.069)	8.90E−01	0.295/0.298	−0.088 (0.153)	5.65E−01	0.274/0.293
211	rs11168036	PFDN1/HBEGF	T	0.060 (0.065)	3.53E−01	0.415/0.401	0.119 (0.141)	3.97E−01	0.445/0.454
212	rs4150233	PFDN1/HBEGF	C	0.048 (0.062)	4.39E−01	0.408/0.396	0.061 (0.142)	6.65E−01	0.448/0.458
213	rs2011704	USP6NL/ECHDC3	C	−0.007 (0.073)	9.27E−01	0.248/0.249	0.039 (0.158)	8.04E−01	0.243/0.260
214	rs11257240	USP6NL/ECHDC3	G	−0.007 (0.073)	9.26E−01	0.248/0.249	0.039 (0.158)	8.04E−01	0.243/0.262
215	rs12358692	USP6NL/ECHDC3	T	−0.025 (0.064)	6.93E−01	0.323/0.330	−0.065 (0.142)	6.46E−01	0.324/0.348
216	rs9749589	NFIC	A	0.499 (0.551)	3.65E−01	0.004/0.003	1.066 (1.354)	4.31E−01	0.003/0.002
AD, Alzheimer’s disease; β, effect size; EA, effect allele; EAF, effect allele frequency; N/A, not applicable; NC, normal control; p, p-value from logistic regression; SE, standard error; WGS, whole-genome sequencing.

## Sheet: Supplementary Data 3
Supplementary Data 3. Variants significantly associated with Alzheimer’s disease in the Chinese population
Variants				Chinese AD WGS cohort 1				Chinese AD WGS cohort 2
Index	Variant	Gene	EA	β (SE)		p	EAF	β (SE)		p	EAF
							(AD/NC)				(AD/NC)
European-descent populations
9	rs17020490	PRKD3	T	0.061 (0.064)		3.43E−01	0.432/0.416	−0.295 (0.139)		3.37E−02	0.405/0.422
12	rs4663105	BIN1	C	`		1.25E−03	0.513/0.463	0.112 (0.141)		4.27E−01	0.485/0.462
13	rs6733839	BIN1	T	0.172 (0.064)		7.41E−03	0.469/0.428	0.153 (0.142)		2.80E−01	0.423/0.405
19	rs16824536	MME	A	−0.311 (0.311)		3.16E−01	0.009/0.013	−2.097 (0.916)		2.21E−02	0.004/0.010
35	rs9271058	HLA-DRB1	A	0.043 (0.088)		6.24E−01	0.150/0.144	0.644 (0.251)		1.05E−02	0.222/0.196
44	rs9381040	TREML2	T	0.164 (0.068)		1.57E−02	0.349/0.314	0.318 (0.150)		3.39E−02	0.379/0.361
76	rs61732533	SHARPIN	A	−2.840 (1.038)		6.20E−03	0.000/0.008	N/A		N/A	N/A
90	rs3740688	MADD	G	0.028 (0.068)		6.79E−01	0.345/0.340	−0.316 (0.151)		3.64E−02	0.249/0.316
96	rs1582763	MS4A4A	A	−0.211 (0.092)		2.12E−02	0.119/0.145	0.217 (0.225)		3.35E−01	0.121/0.103
97	rs72924626	MS4A6E	C	−0.187 (0.084)		2.71E−02	0.154/0.181	0.130 (0.193)		4.99E−01	0.167/0.147
98	rs867611	PICALM	G	−0.204 (0.066)		2.13E−03	0.343/0.390	0.024 (0.144)		8.67E−01	0.385/0.400
99	rs561655	PICALM	G	−0.169 (0.064)		8.64E−03	0.450/0.491	−0.060 (0.142)		6.72E−01	0.442/0.486
100	rs3844143	PICALM	C	−0.176 (0.066)		7.43E−03	0.366/0.408	0.020 (0.144)		8.92E−01	0.389/0.414
101	rs10792832	PICALM	A	−0.169 (0.066)		1.01E−02	0.358/0.398	0.001 (0.144)		9.92E−01	0.383/0.413
102	rs3851179	PICALM	T	−0.169 (0.066)		1.01E−02	0.358/0.398	0.001 (0.144)		9.92E−01	0.383/0.413
104	rs11218343	SORL1	C	−0.182 (0.072)		1.22E−02	0.246/0.282	−0.306 (0.151)		4.19E−02	0.264/0.304
116	rs442495	ADAM10	T	−0.087 (0.082)		2.91E−01	0.164/0.178	0.479 (0.184)		9.06E−03	0.211/0.161
117	rs593742	ADAM10	A	−0.099 (0.075)		1.90E−01	0.225/0.243	0.411 (0.173)		1.71E−02	0.239/0.200
118	rs602602	MINDY2	T	−0.101 (0.072)		1.60E−01	0.250/0.271	0.454 (0.167)		6.44E−03	0.273/0.217
136	rs61182333	SCIMP	T	−0.058 (0.110)		5.95E−01	0.093/0.099	0.977 (0.317)		2.09E−03	0.081/0.053
154	rs111278892	ABCA7	G	−2.188 (1.074)		4.17E−02	0.000/0.004	N/A		N/A	0/0.002
155	rs3752231	ABCA7	T	0.204 (0.064)		1.52E−03	0.449/0.400	−0.299 (0.145)		3.97E−02	0.406/0.436
156	rs12151021	ABCA7	G	−0.189 (0.064)		3.34E−03	0.478/0.524	0.219 (0.139)		1.16E−01	0.466/0.473
158	rs3752246	ABCA7	G	0.208 (0.067)		1.82E−03	0.375/0.326	−0.234 (0.143)		1.03E−01	0.351/0.372
159	rs4147929	ABCA7	A	0.213 (0.067)		1.34E−03	0.372/0.322	−0.251 (0.143)		7.88E−02	0.353/0.371
163	rs769450	APOE	A	−0.191 (0.083)		2.06E−02	0.175/0.203	−0.353 (0.163)		3.06E−02	0.188/0.234
164	rs429358	APOE	C	1.152 (0.093)		1.33E−35	0.273/0.099	1.348 (0.220)		9.05E−10	0.205/0.078
165	rs75627662	APOE	T	0.672 (0.076)		5.83E−19	0.313/0.184	0.621 (0.166)		1.84E−04	0.277/0.189
172	rs587709	LILRB2	T	−0.074 (0.083)		3.72E−01	0.177/0.186	0.425 (0.149)		4.47E−03	0.372/0.338
Asian populations
201	rs11668861	NECTIN2	G	0.562 (0.073)		1.86E−14	0.326/0.215	0.365 (0.157)		2.01E−02	0.305/0.227
202	rs6859	NECTIN2	A	0.437 (0.068)		1.12E−10	0.405/0.306	0.539 (0.146)		2.28E−04	0.417/0.301
203	rs3852860	NECTIN2	C	0.557 (0.072)		1.46E−14	0.339/0.226	0.312 (0.153)		4.06E−02	0.310/0.233
204	rs71352238	TOMM40	C	1.041 (0.094)		1.50E−28	0.244/0.097	1.067 (0.218)		1.02E−06	0.185/0.082
205	rs157580	TOMM40	A	0.371 (0.064)		5.08E−09	0.537/0.442	0.170 (0.135)		2.07E−01	0.500/0.456
206	rs2075650	TOMM40	G	1.055 (0.094)		5.94E−29	0.243/0.096	1.021 (0.216)		2.38E−06	0.184/0.083
207	rs157582	TOMM40	T	0.717 (0.076)		3.46E−21	0.324/0.185	0.537 (0.165)		1.11E−03	0.289/0.202
208	rs439401	APOE	C	0.468 (0.065)		6.85E−13	0.529/0.414	0.221 (0.136)		1.04E−01	0.506/0.454
209	rs4420638	APOC1	G	1.065 (0.088)		1.07E−33	0.286/0.116	1.133 (0.197)		8.83E−09	0.226/0.102
AD, Alzheimer’s disease; β, effect size; EA, effect allele; EAF, effect allele frequency; N/A, not applicable; NC, normal control; p, p-value from logistic regression; SE, standard error; WGS, whole-genome sequencing.

## Sheet: Supplementary Data 4
Supplementary Data 4. Meta-analysis results of the effects of variants on Alzheimer’s disease in the Chinese population
Index	Variant	Gene	EA	β (SE)	Meta-p	EAF	I2
						(AD/NC)
1	rs113020870	AGRN	N/A	N/A	N/A	N/A	N/A
2	rs141749679	SORT1	N/A	N/A	N/A	N/A	N/A
3	rs4575098	ADAMTS4	A	0.082 (0.061)	1.78E−01	0.325/0.313	0
4	rs6656401	CR1	A	−0.196 (0.173)	2.55E−01	0.028/0.037	0
5	rs679515	CR1	T	−0.197 (0.174)	2.58E−01	0.028/0.036	0
6	rs2093760	CR1	A	−0.088 (0.06)	1.43E−01	0.356/0.374	42.77
7	rs4844610	CR1	A	−0.173 (0.172)	3.14E−01	0.028/0.036	0
8	rs72777026	ADAM17	G	0.108 (0.081)	1.83E−01	0.149/0.136	45.35
9	rs17020490	PRKD3	T	−0.001 (0.058)	9.83E−01	0.425/0.419	81.52
10	rs115186657	FHL2	N/A	N/A	N/A	N/A	N/A
11	rs143080277	NCK2	N/A	N/A	N/A	N/A	N/A
12	rs4663105	BIN1	C	0.190 (0.058)	1.12E−03	0.506/0.463	0
13	rs6733839	BIN1	T	0.169 (0.058)	3.82E−03	0.458/0.418	0
14	rs139643391	WDR12	N/A	N/A	N/A	N/A	N/A
15	rs10933431	INPP5D	G	−0.068 (0.061)	2.72E−01	0.305/0.318	5.35
16	rs35349669	INPP5D	T	N/A	N/A	N/A	N/A
17	rs7597763	INPP5D	C	N/A	N/A	N/A	N/A
18	rs184384746	HESX1	N/A	N/A	N/A	N/A	N/A
19	rs16824536	MME	A	−0.496 (0.294)	9.24E−02	0.008/0.011	70.66
20	rs61762319	MME	N/A	N/A	N/A	N/A	N/A
21	rs3822030	IDUA	T	0.004 (0.057)	9.38E−01	0.474/0.465	0
22	rs4504245	CLNK	A	0.161 (0.078)	3.80E−02	0.177/0.157	0
23	rs6448451	CLNK	G	0.107 (0.073)	1.44E−01	0.200/0.188	43.72
24	rs6846529	CLNK	C	0.108 (0.070)	1.24E−01	0.226/0.211	0
25	rs6448453	CLNK	A	0.097 (0.072)	1.79E−01	0.209/0.196	57.75
26	rs7657553	HS3ST1	A	0.007 (0.059)	9.12E−01	0.338/0.330	0
27	rs2245466	RHOH	C	0.046 (0.058)	4.28E−01	0.48/0.469	35.48
28	rs112403360	ANKH	A	0.087 (0.169)	6.06E−01	0.032/0.028	0
29	rs62374257	COX7C	C	0.052 (0.066)	4.31E−01	0.272/0.262	0
30	rs190982	MEF2C	G	0.099 (0.081)	2.23E−01	0.153/0.135	55.76
31	rs871269	TNIP1	C	0.066 (0.059)	2.64E−01	0.423/0.404	0
32	rs6891966	HAVCR2	A	−0.048 (0.113)	6.72E−01	0.066/0.064	0
33	rs113706587	RASGEF1C	A	−0.056 (0.640)	9.30E−01	0.002/0.004	0
34	rs9269853	HLA-DRB1	A	0.153 (0.088)	8.17E−02	0.159/0.174	9.99
35	rs9271058	HLA-DRB1	A	0.109 (0.083)	1.90E−01	0.167/0.165	80.41
36	rs6605556	HLA-DQA1	G	−0.18 (0.088)	4.03E−02	0.107/0.127	22.49
37	rs6931277	HLA-DRB1	T	−0.162 (0.089)	7.02E−02	0.109/0.125	0
38	rs1846190	HLA-DRB1	A	−0.040 (0.065)	5.40E−01	0.245/0.255	0
39	rs187370608	TREM2	N/A	N/A	N/A	N/A	N/A
40	rs10947943	UNC5CL	A	0.099 (0.092)	2.85E−01	0.114/0.108	0
41	rs143332484	TREM2	N/A	N/A	N/A	N/A	N/A
42	rs75932628	TREM2	N/A	N/A	N/A	N/A	N/A
43	rs60755019	TREML2	G	0.921 (0.598)	1.23E−01	0.005/0.003	0
44	rs9381040	TREML2	T	0.190 (0.062)	2.13E−03	0.356/0.333	0
45	rs9473117	CD2AP	C	0.111 (0.088)	2.09E−01	0.133/0.129	0
46	rs9381563	CD2AP	C	0.119 (0.076)	1.20E−01	0.198/0.188	0
47	rs7767350	CD2AP	T	0.094 (0.086)	2.75E−01	0.135/0.131	0
48	rs9369716	CD2AP	T	0.102 (0.086)	2.37E−01	0.136/0.132	0
49	rs785129	HS3ST5	C	−0.068 (0.062)	2.69E−01	0.337/0.360	0
50	rs6943429	UMAD1	T	0.002 (0.058)	9.73E−01	0.430/0.435	0
51	rs10952097	ICA1	T	0.067 (0.097)	4.89E−01	0.104/0.109	0
52	rs5011436	TMEM106B	A	0.019 (0.058)	7.50E−01	0.340/0.337	71.03
53	rs13237518	TMEM106B	C	0.031 (0.060)	6.04E−01	0.343/0.338	71.93
54	rs1160871	JAZF1	N/A	N/A	N/A	N/A	N/A
55	rs4723711	NME8	T	−0.002 (0.069)	9.76E−01	0.225/0.218	0
56	rs6966331	EPDR1	C	−0.013 (0.057)	8.16E−01	0.480/0.484	0
57	rs76928645	SEC61G	T	N/A	N/A	N/A	N/A
58	rs7384878	SPDYE3	T	0.084 (0.059)	1.55E−01	0.404/0.373	0
59	rs1859788	ZCWPW1	G	0.102 (0.058)	8.12E−02	0.416/0.381	0
60	rs1476679	ZCWPW1	C	−0.050 (0.061)	4.14E−01	0.319/0.334	0
61	rs12539172	NYAP1	T	−0.048 (0.062)	4.37E−01	0.316/0.331	0
62	rs10808026	EPHA1	A	0.032 (0.086)	7.05E−01	0.133/0.131	51.28
63	rs3935067	EPHA1	C	0.176 (0.179)	3.25E−01	0.030/0.025	0
64	rs12703526	EPHA1	T	−0.015 (0.081)	8.50E−01	0.149/0.154	50.7
65	rs7810606	EPHA1	C	−0.026 (0.081)	7.49E−01	0.148/0.153	46.16
66	rs11763230	EPHA1	T	0.074 (0.085)	3.85E−01	0.142/0.135	54.19
67	rs11771145	EPHA1	G	0.020 (0.057)	7.30E−01	0.469/0.464	0
68	rs114360492	CNTNAP2	N/A	N/A	N/A	N/A	N/A
69	rs1065712	CTSB	N/A	N/A	N/A	N/A	N/A
70	rs73223431	PTK2B	T	0.083 (0.063)	1.88E−01	0.290/0.276	0
71	rs4236673	CLU/PTK2B	A	−0.147 (0.074)	4.56E−02	0.190/0.216	0
72	rs11787077	CLU	T	−0.157 (0.072)	2.85E−02	0.198/0.225	0
73	rs1532278	CLU	T	−0.162 (0.071)	2.37E−02	0.197/0.226	0
74	rs9331896	CLU	C	−0.143 (0.072)	4.60E−02	0.198/0.225	0
75	rs867230	ECHDC3	C	−0.141 (0.072)	5.00E−02	0.201/0.226	0
76	rs61732533	SHARPIN	A	N/A	N/A	N/A	N/A
77	rs34173062	SHARPIN	N/A	N/A	N/A	N/A	N/A
78	rs1800978	ABCA1	G	0.097 (0.080)	2.24E−01	0.156/0.155	0
79	rs11257238	ECHDC3	C	0.009 (0.066)	8.91E−01	0.248/0.253	0
80	rs7912495	USP6NL	G	−0.018 (0.062)	7.78E−01	0.294/0.304	0
81	rs7920721	ECHDC3	G	0.003 (0.066)	9.60E−01	0.246/0.253	0
82	rs11257242	ECHDC3	G	−0.034 (0.058)	5.65E−01	0.323/0.337	0
83	rs1171814	CCDC6	G	0.067 (0.060)	2.68E−01	0.379/0.358	44.11
84	rs7902657	CCDC6	T	0.078 (0.064)	2.23E−01	0.289/0.277	72.64
85	rs7068231	ANK3	G	0.083 (0.064)	1.96E−01	0.29/0.276	65.85
86	rs6586028	TSPAN14	C	−0.146 (0.208)	4.83E−01	0.018/0.025	0
87	rs1878036	TSPAN14	T	−0.157 (0.250)	5.30E−01	0.013/0.018	0
88	rs6584063	BLNK	G	−0.055 (0.255)	8.28E−01	0.014/0.013	74.1
89	rs7908662	PLEKHA1	A	0.046 (0.060)	4.43E−01	0.377/0.369	56.03
90	rs3740688	MADD	G	−0.030 (0.062)	6.28E−01	0.322/0.330	76.82
91	rs10437655	SPI1	A	0.074 (0.062)	2.29E−01	0.328/0.330	60.89
92	rs12292911	SPI1	A	0.051 (0.061)	4.07E−01	0.356/0.360	26.87
93	rs7933202	MS4A2	C	−0.065 (0.124)	5.99E−01	0.057/0.058	32.13
94	rs7935829	MS4A6A	G	0.022 (0.073)	7.66E−01	0.200/0.202	0
95	rs2081545	MS4A6A	A	0.029 (0.073)	6.95E−01	0.201/0.202	0
96	rs1582763	MS4A4A	A	−0.150 (0.085)	7.88E−02	0.120/0.127	67.74
97	rs72924626	MS4A6E	C	−0.137 (0.077)	7.63E−02	0.157/0.167	55.91
98	rs867611	PICALM	G	−0.164 (0.060)	6.14E−03	0.353/0.394	51.73
99	rs561655	PICALM	G	−0.151 (0.058)	9.85E−03	0.448/0.489	0
100	rs3844143	PICALM	C	−0.142 (0.060)	1.80E−02	0.372/0.410	34.68
101	rs10792832	PICALM	A	−0.139 (0.060)	2.01E−02	0.364/0.404	13.18
102	rs3851179	PICALM	T	−0.139 (0.060)	2.01E−02	0.364/0.404	13.18
103	rs74685827	SORL1	G	0.188 (0.094)	4.57E−02	0.115/0.097	0
104	rs11218343	SORL1	C	−0.205 (0.065)	1.61E−03	0.251/0.291	0
105	rs6489896	TPCN1	C	0.099 (0.072)	1.68E−01	0.209/0.196	21.69
106	rs7146179	FERMT2	A	−0.032 (0.072)	6.54E−01	0.202/0.206	0
107	rs17125924	FERMT2	G	−0.114 (0.067)	8.98E−02	0.249/0.260	0
108	rs7401792	SLC24A4	A	0.016 (0.060)	7.90E−01	0.363/0.375	0
109	rs12881735	SLC24A4	C	0.073 (0.097)	4.51E−01	0.098/0.098	35.47
110	rs12590654	SLC24A4	A	0.021 (0.058)	7.23E−01	0.469/0.461	0
111	rs7157106	IGH gene cluster	G	0.074 (0.108)	4.94E−01	0.076/0.066	8.74
112	rs10131280	IGH gene cluster	A	−0.024 (0.076)	7.56E−01	0.173/0.178	0
113	rs12592778	SLC24A4	A	−0.068 (0.058)	2.39E−01	0.468/0.493	38.55
114	rs8025980	SPPL2A	A	0.060 (0.058)	2.98E−01	0.449/0.422	0
115	rs59685680	SPPL2A	G	−0.019 (0.058)	7.43E−01	0.487/0.484	35.97
116	rs442495	ADAM10	T	0.007 (0.075)	9.28E−01	0.175/0.171	87.33
117	rs593742	ADAM10	A	−0.018 (0.069)	7.90E−01	0.228/0.225	86.33
118	rs602602	MINDY2	T	−0.014 (0.066)	8.32E−01	0.255/0.248	89.26
119	rs117618017	APH1B	N/A	N/A	N/A	N/A	N/A
120	rs3848143	SNX1	G	0.109 (0.072)	1.30E−01	0.194/0.182	0
121	rs12592898	CTSH	A	−0.129 (0.132)	3.28E−01	0.05/0.060	3.57
122	rs1140239	DOC2A	T	0.073 (0.059)	2.15E−01	0.418/0.408	58.57
123	rs889555	BCKDK	T	0.074 (0.106)	4.87E−01	0.089/0.094	0
124	rs2884738	KAT8	A	0.075 (0.106)	4.82E−01	0.089/0.093	0
125	rs59735493	KAT8	A	0.090 (0.106)	3.96E−01	0.089/0.093	0
126	rs4985556	IL34	A	0.190 (0.116)	1.02E−01	0.075/0.064	0
127	rs450674	MAF	C	−0.242 (0.144)	9.37E−02	0.036/0.045	0
128	rs12446759	PLCG2	G	−0.109 (0.070)	1.20E−01	0.193/0.216	0
129	rs12444183	PLCG2	A	−0.089 (0.069)	1.96E−01	0.209/0.232	0
130	rs72824905	PLCG2	N/A	N/A	N/A	N/A	N/A
131	rs16941239	FOXF1	A	−0.085 (0.082)	3.03E−01	0.131/0.137	0
132	rs56407236	PRDM7	A	0.196 (0.181)	2.81E−01	0.028/0.023	23.05
133	rs35048651	WDR81	N/A	N/A	N/A	N/A	N/A
134	rs7209200	CHRNE	T	0.018 (0.069)	7.91E−01	0.230/0.226	0
135	rs9916042	SCIMP	A	−0.002 (0.067)	9.77E−01	0.248/0.246	0
136	rs61182333	SCIMP	T	0.053 (0.104)	6.08E−01	0.090/0.080	89.49
137	rs7225151	SCIMP	A	0.195 (0.134)	1.45E−01	0.052/0.041	56.58
138	rs113260531	SCIMP	A	0.184 (0.134)	1.69E−01	0.052/0.041	58.09
139	rs2242595	MYO15A	G	−0.030 (0.058)	6.06E−01	0.478/0.482	0
140	rs5848	GRN	T	0.011 (0.061)	8.59E−01	0.353/0.357	54.8
141	rs708382	GRN	C	−0.066 (0.058)	2.58E−01	0.442/0.452	28.34
142	rs199515	WNT3	G	N/A	N/A	0/0.001	N/A
143	rs616338	ABI3	T	N/A	N/A	N/A	N/A
144	rs28394864	ABI3	A	0.012 (0.059)	8.33E−01	0.387/0.400	0
145	rs2526378	TSPOAP1	G	−0.090 (0.058)	1.21E−01	0.469/0.488	0
146	rs2632516	AC004687.2	C	−0.082 (0.058)	1.57E−01	0.467/0.483	0
147	rs2526377	TSPOAP1	G	−0.087 (0.058)	1.33E−01	0.461/0.479	0
148	rs138190086	ACE	A	−0.032 (0.305)	9.16E−01	0.009/0.010	0
149	rs6504163	ACE	C	−0.031 (0.061)	6.06E−01	0.366/0.369	0
150	rs4277405	ACE	C	−0.053 (0.060)	3.78E−01	0.337/0.347	0
151	rs4311	ACE	T	−0.019 (0.063)	7.61E−01	0.32/0.326	0
152	rs8093731	SUZ12P1	T	0.032 (0.168)	8.48E−01	0.027/0.027	29.04
153	rs76726049	ALPK2	N/A	N/A	N/A	N/A	N/A
154	rs111278892	ABCA7	G	N/A	N/A	0/0.003	N/A
155	rs3752231	ABCA7	T	0.122 (0.059)	3.72E−02	0.439/0.415	90.07
156	rs12151021	ABCA7	G	−0.118 (0.058)	4.30E−02	0.475/0.503	85.93
157	rs3752241	ABCA7	G	−0.065 (0.074)	3.77E−01	0.185/0.191	0
158	rs3752246	ABCA7	G	0.128 (0.061)	3.43E−02	0.369/0.345	87.24
159	rs4147929	ABCA7	A	0.129 (0.061)	3.28E−02	0.368/0.343	88.42
160	rs149080927	KLF16	N/A	N/A	N/A	N/A	N/A
161	rs41289512	APOE	G	N/A	N/A	N/A	N/A
162	rs146275714	APOE	A	N/A	N/A	N/A	N/A
163	rs769450	APOE	A	−0.224 (0.074)	2.42E−03	0.178/0.216	0
164	rs429358	APOE	C	1.182 (0.086)	2.72E−43	0.256/0.090	0
165	rs75627662	APOE	T	0.663 (0.069)	8.24E−22	0.304/0.186	0
166	rs76320948	AC074212.3	T	N/A	N/A	N/A	N/A
167	rs2452170	NTN5	A	−0.651 (0.504)	1.97E−01	0.002/0.004	0
168	rs9304690	SIGLEC11	T	0.137 (0.070)	4.89E−02	0.244/0.233	0
169	rs3865444	CD33	A	−0.025 (0.077)	7.41E−01	0.170/0.174	55.45
170	rs12459419	CD33	T	−0.020 (0.077)	7.99E−01	0.170/0.174	45.55
171	rs1354106	CD33	G	0.003 (0.070)	9.64E−01	0.218/0.220	0
172	rs587709	LILRB2	T	0.044 (0.073)	5.42E−01	0.224/0.249	88.32
173	rs1761461	LILRB2	A	0.003 (0.080)	9.66E−01	0.149/0.166	0
174	rs1358782	RBCK1	A	0.008 (0.101)	9.36E−01	0.089/0.085	0
175	rs6069736	CASS4	T	−0.075 (0.060)	2.10E−01	0.349/0.369	0
176	rs6069737	CASS4	N/A	N/A	N/A	N/A	N/A
177	rs6024870	CASS4	N/A	N/A	N/A	N/A	N/A
178	rs6014724	CASS4	G	−0.106 (0.059)	7.19E−02	0.364/0.384	0
179	rs6742	SLC2A4RG	T	0.251 (0.212)	2.38E−01	0.022/0.019	0
180	rs2154481	APP	T	0.010 (0.058)	8.58E−01	0.465/0.459	0
181	rs2154482	APP	T	0.028 (0.061)	6.40E−01	0.341/0.353	0
182	rs4817090	ADAMTS1	C	−0.019 (0.058)	7.40E−01	0.450/0.450	0
183	rs2830489	ADAMTS1	T	−0.140 (0.219)	5.24E−01	0.018/0.018	0
184	rs115684722	SIPAIL2	T	0.316 (0.323)	3.28E−01	0.010/0.009	0
185	rs168193	EDEM1	G	−0.254 (0.168)	1.30E−01	0.029/0.036	0
186	rs2633682	ALCAM	A	−0.119 (0.078)	1.27E−01	0.161/0.170	0
187	rs184179037	WDR70	T	0.413 (0.430)	3.37E−01	0.006/0.007	0
188	rs145848414	NSG2-MSX2	N/A	N/A	N/A	N/A	N/A
189	rs569584007	API5	N/A	N/A	N/A	N/A	N/A
190	rs115816806	ACER3	N/A	N/A	N/A	N/A	N/A
191	rs75739461	PIK3C2G	N/A	N/A	N/A	N/A	N/A
192	rs9516245	GPC6	C	−0.607 (0.376)	1.07E−01	0.004/0.009	0
193	rs570487962	ARRDC4-IGF1R	N/A	N/A	N/A	N/A	N/A
194	rs79537509	RBFOX1	N/A	N/A	N/A	N/A	N/A
195	rs115550680	ABCA7	N/A	N/A	N/A	N/A	N/A
196	rs157591	APOE	N/A	N/A	N/A	N/A	N/A
197	rs3745495	VRK3	G	0.019 (0.083)	8.19E−01	0.143/0.137	0
198	rs6859823	CTC-278L1.1	T	−0.030 (0.061)	6.27E−01	0.331/0.349	0
199	rs3777215	RHOBTB3, GLRX	A	0.119 (0.079)	1.32E−01	0.169/0.160	0
200	rs234434	CTD-2506J14.1	G	−0.011 (0.065)	8.61E−01	0.259/0.251	0
201	rs11668861	NECTIN2	G	0.527 (0.066)	1.71E−15	0.321/0.220	22.76
202	rs6859	NECTIN2	A	0.455 (0.062)	1.53E−13	0.408/0.304	0
203	rs3852860	NECTIN2	C	0.513 (0.065)	3.60E−15	0.332/0.229	52.36
204	rs71352238	TOMM40	C	1.045 (0.086)	9.66E−34	0.230/0.091	0
205	rs157580	TOMM40	A	0.334 (0.058)	7.58E−09	0.528/0.448	44.75
206	rs2075650	TOMM40	G	1.050 (0.086)	4.11E−34	0.229/0.090	0
207	rs157582	TOMM40	T	0.685 (0.069)	3.07E−23	0.315/0.192	0
208	rs439401	APOE	C	0.422 (0.059)	6.16E−13	0.523/0.431	62.76
209	rs4420638	APOC1	G	1.076 (0.080)	6.41E−41	0.272/0.110	0
210	rs2255835	CHODL	C	−0.023 (0.063)	7.12E−01	0.290/0.296	0
211	rs11168036	PFDN1/HBEGF	T	0.070 (0.059)	2.33E−01	0.422/0.423	0
212	rs4150233	PFDN1/HBEGF	C	0.050 (0.057)	3.78E−01	0.418/0.422	0
213	rs2011704	USP6NL/ECHDC3	C	0.001 (0.066)	9.87E−01	0.247/0.254	0
214	rs11257240	USP6NL/ECHDC3	G	0.001 (0.066)	9.87E−01	0.247/0.254	0
215	rs12358692	USP6NL/ECHDC3	T	−0.032 (0.058)	5.86E−01	0.323/0.337	0
216	rs9749589	NFIC	A	0.580 (0.510)	2.56E−01	0.004/0.003	0
AD, Alzheimer’s disease; β, effect size; EA, effect allele; EAF, effect allele frequency; I2, statistic measuring heterogeneity; N/A, not applicable; NC, normal control; Meta-p, p-value from fixed-effects models; SE, standard error.

## Sheet: Supplementary Data 5
Supplementary Data 5. Variants used to construct polygenic score models
Variants				Chinese AD WGS cohort 1			Chinese AD WGS cohort 2
Index	Variant	Gene	EA	β (SE)	p	EAF	β (SE)	p	EAF
						(AD/NC)			(AD/NC)
Non-APOE AD genetic risk (n = 25)
12	rs4663105	BIN1	C	0.206 (0.064)	1.25E−03	0.513/0.463	0.112 (0.141)	4.27E−01	0.485/0.462
13	rs6733839	BIN1	T	0.172 (0.064)	7.41E−03	0.469/0.428	0.153 (0.142)	2.80E−01	0.423/0.405
19	rs16824536	MME	A	−0.311 (0.311)	3.16E−01	0.009/0.013	−2.097 (0.916)	2.21E−02	0.004/0.010
22	rs4504245	CLNK	A	0.133 (0.085)	1.19E−01	0.177/0.159	0.308 (0.193)	1.11E−01	0.177/0.155
35	rs9271058	HLA-DRB1	A	0.043 (0.088)	6.24E−01	0.150/0.144	0.644 (0.251)	1.05E−02	0.222/0.196
36	rs6605556	HLA-DQA1	G	−0.145 (0.093)	1.18E−01	0.116/0.132	−0.464 (0.265)	7.96E−02	0.081/0.119
44	rs9381040	TREML2	T	0.164 (0.068)	1.57E−02	0.349/0.314	0.318 (0.150)	3.39E−02	0.379/0.361
71	rs4236673	CLU/PTK2B	A	−0.117 (0.083)	1.56E−01	0.176/0.192	−0.262 (0.161)	1.03E−01	0.236/0.250
72	rs11787077	CLU	T	−0.131 (0.080)	1.03E−01	0.186/0.206	−0.262 (0.161)	1.03E−01	0.236/0.253
73	rs1532278	CLU	T	−0.136 (0.080)	9.01E−02	0.185/0.206	−0.263 (0.159)	9.74E−02	0.237/0.254
74	rs9331896	CLU	C	−0.117 (0.080)	1.46E−01	0.186/0.203	−0.248 (0.161)	1.23E−01	0.239/0.255
76	rs61732533	SHARPIN	A	−2.840 (1.038)	6.20E−03	0.000/0.008	N/A	N/A	N/A
98	rs867611	PICALM	G	−0.204 (0.066)	2.13E−03	0.343/0.390	0.024 (0.144)	8.67E−01	0.385/0.400
99	rs561655	PICALM	G	−0.169 (0.064)	8.64E−03	0.450/0.491	−0.060 (0.142)	6.72E−01	0.442/0.486
100	rs3844143	PICALM	C	−0.176 (0.066)	7.43E−03	0.366/0.408	0.020 (0.144)	8.92E−01	0.389/0.414
101	rs10792832	PICALM	A	−0.169 (0.066)	1.01E−02	0.358/0.398	0.001 (0.144)	9.92E−01	0.383/0.413
102	rs3851179	PICALM	T	−0.169 (0.066)	1.01E−02	0.358/0.398	0.001 (0.144)	9.92E−01	0.383/0.413
103	rs74685827	SORL1	G	0.161 (0.102)	1.15E−01	0.119/0.104	0.341 (0.243)	1.60E−01	0.101/0.087
104	rs11218343	SORL1	C	−0.182 (0.072)	1.22E−02	0.246/0.282	−0.306 (0.151)	4.19E−02	0.264/0.304
154	rs111278892	ABCA7	G	−2.188 (1.074)	4.17E−02	0.000/0.004	N/A	N/A	0.000/0.002
155	rs3752231	ABCA7	T	0.204 (0.064)	1.52E−03	0.449/0.400	−0.299 (0.145)	3.97E−02	0.406/0.436
156	rs12151021	ABCA7	G	−0.189 (0.064)	3.34E−03	0.478/0.524	0.219 (0.139)	1.16E−01	0.466/0.473
158	rs3752246	ABCA7	G	0.208 (0.067)	1.82E−03	0.375/0.326	−0.234 (0.143)	1.03E−01	0.351/0.372
159	rs4147929	ABCA7	A	0.213 (0.067)	1.34E−03	0.372/0.322	−0.251 (0.143)	7.88E−02	0.353/0.371
168	rs9304690	SIGLEC11	T	0.105 (0.078)	1.77E−01	0.228/0.210	0.267 (0.156)	8.64E−02	0.294/0.267
APOE AD genetic risk (n = 12)
163	rs769450	APOE	A	−0.191 (0.083)	2.06E−02	0.175/0.203	−0.353 (0.163)	3.06E−02	0.188/0.234
164	rs429358	APOE	C	1.152 (0.093)	1.33E−35	0.273/0.099	1.348 (0.220)	9.05E−10	0.205/0.078
165	rs75627662	APOE	T	0.672 (0.076)	5.83E−19	0.313/0.184	0.621 (0.166)	1.84E−04	0.277/0.189
201	rs11668861	NECTIN2	G	0.562 (0.073)	1.86E−14	0.326/0.215	0.365 (0.157)	2.01E−02	0.305/0.227
202	rs6859	NECTIN2	A	0.437 (0.068)	1.12E−10	0.405/0.306	0.539 (0.146)	2.28E−04	0.417/0.301
203	rs3852860	NECTIN2	C	0.557 (0.072)	1.46E−14	0.339/0.226	0.312 (0.153)	4.06E−02	0.310/0.233
204	rs71352238	TOMM40	C	1.041 (0.094)	1.50E−28	0.244/0.097	1.067 (0.218)	1.02E−06	0.185/0.082
205	rs157580	TOMM40	A	0.371 (0.064)	5.08E−09	0.537/0.442	0.170 (0.135)	2.07E−01	0.500/0.456
206	rs2075650	TOMM40	G	1.055 (0.094)	5.94E−29	0.243/0.096	1.021 (0.216)	2.38E−06	0.184/0.083
207	rs157582	TOMM40	T	0.717 (0.076)	3.46E−21	0.324/0.185	0.537 (0.165)	1.11E−03	0.289/0.202
208	rs439401	APOE	C	0.468 (0.065)	6.85E−13	0.529/0.414	0.221 (0.136)	1.04E−01	0.506/0.454
209	rs4420638	APOC1	G	1.065 (0.088)	1.07E−33	0.286/0.116	1.133 (0.197)	8.83E−09	0.226/0.102
AD, Alzheimer’s disease; β, effect size; EA, effect allele; EAF, effect allele frequency; N/A, not applicable; NC, normal control; p, p-value from logistic regression; SE, standard error; WGS, whole-genome sequencing.

## Sheet: Supplementary Data 6
Supplementary Data 6. Associations of polygenic scores and regional brain volumes
Group	Brain region	NN				PRS_Full
All		β	SE	t	p-value	β	SE	t	p-value
	Amygdala	−0.373	0.135	−2.753	6.53E−03	−0.161	0.05	−3.201	1.63E−03
	Caudate	−0.362	0.274	−1.319	1.89E−01	−0.093	0.102	−0.912	3.63E−01
	Gray matter	−17.116	6.75	−2.536	1.21E−02	−4.037	2.569	−1.571	1.18E−01
	Hippocampus	−0.634	0.32	−1.981	4.92E−02	−0.271	0.113	−2.393	1.78E−02
	Hypothalamus	−0.023	0.018	−1.237	2.18E−01	−0.001	0.006	−0.117	9.07E−01
	Pons	0.361	0.434	0.831	4.07E−01	0.348	0.151	2.311	2.20E−02
	Putamen	−0.394	0.31	−1.269	2.06E−01	−0.143	0.109	−1.303	1.94E−01
	White matter	0.023	9.787	0.002	9.98E−01	−1.66	3.191	−0.52	6.04E−01
	White matter hyperintensity	2.559	1.146	2.232	2.69E−02	0.747	0.675	1.107	2.70E−01
		PRS_APOE				PRS_nonAPOE
		β	SE	t	p-value	β	SE	t	p-value
	Amygdala	−0.132	0.053	−2.481	1.41E−02	−0.237	0.096	−2.468	1.46E−02
	Caudate	−0.074	0.114	−0.653	5.14E−01	−0.042	0.177	−0.235	8.15E−01
	Gray matter	−4.448	2.759	−1.612	1.09E−01	−3.394	4.511	−0.752	4.53E−01
	Hippocampus	−0.277	0.122	−2.274	2.42E−02	−0.293	0.226	−1.296	1.97E−01
	Hypothalamus	0.003	0.006	0.436	6.64E−01	−0.011	0.012	−0.962	3.37E−01
	Pons	0.298	0.176	1.688	9.33E−02	0.487	0.281	1.733	8.49E−02
	Putamen	−0.243	0.137	−1.774	7.79E−02	0.235	0.183	1.289	1.99E−01
	White matter	0.307	4.029	0.076	9.39E−01	−8.283	6.089	−1.36	1.76E−01
	White matter hyperintensity	0.809	0.666	1.215	2.26E−01	0.937	0.864	1.085	2.80E−01
Group	Region	NN				PRS_Full
NC		β	SE	t	p-value	β	SE	t	p-value
	Amygdala	−0.026	0.118	−0.223	8.24E−01	0.033	0.063	0.529	5.98E−01
	Caudate	−0.467	0.344	−1.357	1.78E−01	−0.174	0.143	−1.213	2.28E−01
	Gray matter	−4.507	6.939	−0.65	5.18E−01	1.288	3.353	0.384	7.02E−01
	Hippocampus	−0.002	0.226	−0.008	9.93E−01	0.092	0.092	1.001	3.20E−01
	Hypothalamus	−0.011	0.023	−0.483	6.30E−01	0	0.008	0.051	9.59E−01
	Pons	−0.071	0.558	−0.127	8.99E−01	0.266	0.226	1.178	2.42E−01
	Putamen	0.003	0.358	0.009	9.93E−01	−0.049	0.202	−0.244	8.08E−01
	White matter	−1.585	14.016	−0.113	9.10E−01	−1.995	6.764	−0.295	7.69E−01
	White matter hyperintensity	0.946	0.652	1.452	1.50E−01	0.227	0.276	0.821	4.14E−01
		PRS_APOE				PRS_nonAPOE
		β	SE	t	p-value	β	SE	t	p-value
	Amygdala	0.04	0.06	0.675	5.01E−01	0.087	0.137	0.638	5.25E−01
	Caudate	−0.168	0.166	−1.012	3.14E−01	0.028	0.226	0.125	9.00E−01
	Gray matter	0.972	3.219	0.302	7.63E−01	2.26	5.925	0.381	7.04E−01
	Hippocampus	0.055	0.106	0.522	6.03E−01	0.228	0.213	1.074	2.86E−01
	Hypothalamus	0.001	0.009	0.083	9.34E−01	0.006	0.019	0.324	7.46E−01
	Pons	0.131	0.261	0.5	6.18E−01	0.778	0.418	1.86	6.61E−02
	Putamen	−0.163	0.272	−0.6	5.50E−01	0.462	0.234	1.977	5.10E−02
	White matter	1.475	8.261	0.178	8.59E−01	−13.225	8.292	−1.595	1.14E−01
	White matter hyperintensity	0.233	0.311	0.75	4.55E−01	−0.026	0.574	−0.046	9.64E−01
Group	Region	NN				PRS_Full
AD		β	SE	t	p-value	β	SE	t	p-value
	Amygdala	−0.27	0.339	−0.796	4.29E−01	−0.096	0.117	−0.815	4.18E−01
	Caudate	−0.403	0.553	−0.73	4.68E−01	−0.1	0.167	−0.598	5.52E−01
	Gray matter	−22.958	13.366	−1.718	9.04E−02	−2.554	3.767	−0.678	5.00E−01
	Hippocampus	0.213	0.476	0.449	6.55E−01	−0.112	0.122	−0.914	3.64E−01
	Hypothalamus	0	0.029	−0.006	9.96E−01	0.008	0.009	0.927	3.57E−01
	Pons	1.683	0.803	2.097	3.97E−02	0.631	0.245	2.579	1.21E−02
	Putamen	−0.44	0.777	−0.566	5.73E−01	−0.015	0.194	−0.077	9.39E−01
	White matter	24.228	15.221	1.592	1.16E−01	5.036	3.795	1.327	1.89E−01
	White matter hyperintensity	−0.17	3.799	−0.045	9.64E−01	0.307	0.929	0.331	7.42E−01
		PRS_APOE				PRS_nonAPOE
		β	SE	t	p-value	β	SE	t	p-value
	Amygdala	0.009	0.106	0.085	9.33E−01	−0.381	0.185	−2.062	4.31E−02
	Caudate	−0.055	0.195	−0.283	7.78E−01	−0.209	0.345	−0.606	5.46E−01
	Gray matter	−2.061	5.388	−0.382	7.03E−01	−4.721	6.714	−0.703	4.84E−01
	Hippocampus	−0.004	0.158	−0.026	9.79E−01	−0.371	0.228	−1.626	1.09E−01
	Hypothalamus	0.013	0.009	1.462	1.48E−01	−0.004	0.014	−0.267	7.90E−01
	Pons	0.761	0.276	2.756	7.52E−03	0.314	0.358	0.878	3.83E−01
	Putamen	−0.033	0.237	−0.139	8.90E−01	0.115	0.403	0.284	7.77E−01
	White matter	7.957	4.945	1.609	1.12E−01	−2.487	6.679	−0.372	7.11E−01
	White matter hyperintensity	0.446	0.925	0.482	6.32E−01	−0.363	1.787	−0.203	8.40E−01
AD, Alzheimer’s disease; β, effect size; NC, normal control; NN, neural network model; p-value, p-value from robust linear regression, Bold underlined text indicates p < 0.05; underlined text indicates p < 0.10; PRS_Full, polygenic score modelled by lasso using all variants; PRS_APOE; polygenic score modelled by lasso using variants in APOE regions; PRS_nonAPOE, polygenic risk score modelled by l…

## Sheet: Supplementary Data 7
Supplementary Data 7. Plasma proteins significantly associated with neural network model risk scores in normal controls
Protein	Uniprot_ID	β	SE	t	p-value	FDR
MMP-1	P03956	2033.21	750.694	2.708	8.80E−03	0.677
VEGFA	P15692	642.467	267.06	2.406	1.92E−02	0.706
CCL19	Q99731	609.755	109.72	5.557	6.65E−07	0.001
VEGFA	P15692	324.745	133.149	2.439	1.78E−02	0.706
PGF	P49763	95.135	39.392	2.415	1.88E−02	0.706
WFDC2	Q14508	44.616	16.481	2.707	8.86E−03	0.677
MIF	P14174	44.494	22.039	2.019	4.80E−02	0.728
PGF	P49763	43.78	20.917	2.093	4.06E−02	0.709
TNFRSF9	Q07011	41.782	17.534	2.383	2.04E−02	0.706
VWC2	Q2TAL6	36.69	17.242	2.128	3.75E−02	0.709
GM-CSF-R-alpha	P15509	35.085	17.406	2.016	4.83E−02	0.728
CST3	P01034	31.845	15.863	2.008	4.92E−02	0.728
TNF-R1	P19438	31.034	11.214	2.767	7.51E−03	0.677
SYND1	P18827	27.21	8.76	3.106	2.91E−03	0.438
VEGFR-2	P35968	26.336	12.157	2.166	3.43E−02	0.709
TNFRSF19	Q9NS68	21.594	10.049	2.149	3.58E−02	0.709
IL-18BP	O95998	18.224	8.782	2.075	4.23E−02	0.721
TNF-R2	P20333	17.334	7.564	2.292	2.55E−02	0.709
U-PAR	Q03405	12.966	6.28	2.065	4.33E−02	0.728
EDA2R	Q9HAV5	10.523	4.643	2.266	2.71E−02	0.709
EPHB4	P54760	10.175	3.884	2.62	1.11E−02	0.7
TFF3	Q07654	9.059	3.855	2.35	2.21E−02	0.709
TNFRSF14	Q92956	8.622	2.615	3.296	1.65E−03	0.438
CLEC14A	Q86T13	7.568	3.538	2.139	3.66E−02	0.709
ANXA1	P04083	7.133	3.552	2.008	4.92E−02	0.728
NOS3	P29474	6.63	2.111	3.141	2.63E−03	0.438
NPPC	P23582	5.689	2.712	2.097	4.03E−02	0.709
GZMB	P10144	5.67	2.787	2.035	4.64E−02	0.728
SIT1	Q9Y3P8	5.512	2.601	2.119	3.83E−02	0.709
CAPG	P40121	4.568	2.06	2.217	3.05E−02	0.709
PARK7	Q99497	4.398	1.821	2.415	1.89E−02	0.706
CSTB	P04080	4.386	1.787	2.454	1.71E−02	0.706
CDSN	Q15517	4.353	2.083	2.089	4.10E−02	0.709
LTBR	P36941	4.325	1.425	3.035	3.55E−03	0.471
ITM2A	O43736	4.188	1.516	2.763	7.63E−03	0.677
LAIR1	Q6GTX8	4.083	1.55	2.634	1.07E−02	0.7
CLEC1A	Q8NC01	3.883	1.677	2.316	2.41E−02	0.709
FUT3/FUT5	Q11128,P21217	3.464	1.632	2.123	3.79E−02	0.709
UBAC1	Q9BSL1	3.446	1.639	2.102	3.98E−02	0.709
hK11	Q9UBX7	2.987	1.4	2.134	3.70E−02	0.709
SRP14	P37108	2.463	1.08	2.281	2.62E−02	0.709
PSMD9	O00233	2.276	0.776	2.931	4.80E−03	0.573
CLEC6A	Q6EIG7	2.061	0.764	2.699	9.07E−03	0.677
AARSD1	Q9BTE6	1.974	0.962	2.052	4.46E−02	0.728
FCRLB	Q6BAA4	1.877	0.923	2.034	4.65E−02	0.728
FGR	P09769	1.874	0.762	2.46	1.69E−02	0.706
ESAM	Q96AP7	1.78	0.84	2.119	3.83E−02	0.709
PRDX1	Q06830	1.661	0.672	2.471	1.64E−02	0.706
NINJ1	Q92982	1.406	0.453	3.101	2.93E−03	0.438
PI3	P19957	1.366	0.631	2.165	3.43E−02	0.709
PTK7	Q13308	1.306	0.472	2.765	7.59E−03	0.677
IL12RB1	P42701	1.26	0.563	2.237	2.91E−02	0.709
IFNLR1	Q8IU57	1.06	0.521	2.036	4.62E−02	0.728
CCL21	O00585	0.77	0.345	2.229	2.96E−02	0.709
PDCD1	Q15116	0.67	0.276	2.422	1.85E−02	0.706
SIRT5	Q9NXA8	0.569	0.178	3.195	2.24E−03	0.438
IL3RA	P26951	0.565	0.238	2.377	2.07E−02	0.706
PPM1B	O75688	0.456	0.215	2.116	3.85E−02	0.709
TPPP3	Q9BW30	0.427	0.184	2.316	2.41E−02	0.709
ATP6V1D	Q9Y5K8	0.394	0.17	2.312	2.43E−02	0.709
NDRG1	Q92597	0.331	0.134	2.474	1.63E−02	0.706
PADI2	Q9Y2J8	0.315	0.153	2.058	4.40E−02	0.728
ATP6AP2	O75787	0.248	0.102	2.438	1.78E−02	0.706
PDP1	Q9P0J1	0.201	0.089	2.253	2.80E−02	0.709
TPMT	P51580	0.167	0.073	2.288	2.58E−02	0.709
GSTP1	P09211	0.156	0.049	3.165	2.46E−03	0.438
LYAR	Q9NX58	−0.248	0.112	−2.209	3.10E−02	0.709
DGKZ	Q13574	−0.249	0.102	−2.426	1.84E−02	0.706
BST1	Q10588	−0.337	0.138	−2.439	1.77E−02	0.706
SEZ6L2	Q6UXD5	−0.611	0.291	−2.101	3.99E−02	0.709
PLTP	P55058	−1.457	0.465	−3.134	2.67E−03	0.438
AGR3	Q8TD06	−3.677	1.641	−2.241	2.87E−02	0.709
GGT5	P36269	−4.900	2.333	−2.100	4.00E−02	0.709
TMPRSS5	Q9H3S3	−4.928	2.056	−2.397	1.97E−02	0.706
LEPR	P48357	−6.315	2.683	−2.353	2.19E−02	0.709
GPNMB	Q14956	−8.849	4.092	−2.163	3.46E−02	0.709
BOC	Q9BWV1	−15.032	5.721	−2.628	1.09E−02	0.7
LRRN1	Q6UXK5	−15.436	6.016	−2.566	1.28E−02	0.706
GPNMB	Q14956	−16.663	7.292	−2.285	2.59E−02	0.709
PON3	Q15166	−48.715	23.231	−2.097	4.02E−02	0.709
β, effect size; FDR, false-discovery rate; p-value, p-value from robust linear regression; SE, standard error; t, T-statistic.

## Sheet: Supplementary Data 8
Supplementary Data 8. Gene Ontology analysis of plasma proteins associated with polygenic scores in normal controls (positively correlated with the polygenic risk)
Category	Term	Gene count	p-value	FDR
GOTERM_BP_ALL	Cell surface receptor signaling pathway	34	2.20E−11	5.60E−08
GOTERM_BP_ALL	Cytokine-mediated signaling pathway	16	1.40E−09	1.30E−06
GOTERM_BP_ALL	Cellular response to tumor necrosis factor	12	1.50E−09	1.30E−06
GOTERM_BP_ALL	Immune system process	30	2.70E−09	1.60E−06
GOTERM_BP_ALL	Response to tumor necrosis factor	12	3.40E−09	1.60E−06
GOTERM_BP_ALL	Response to cytokine	18	3.80E−09	1.60E−06
GOTERM_BP_ALL	Cellular response to cytokine stimulus	17	4.70E−09	1.70E−06
GOTERM_BP_ALL	Regulation of response to external stimulus	17	6.30E−09	2.00E−06
GOTERM_BP_ALL	Defense response	23	1.30E−08	3.50E−06
GOTERM_BP_ALL	Cellular response to chemical stimulus	30	1.40E−08	3.50E−06
GOTERM_BP_ALL	Cellular response to organic substance	27	2.30E−08	4.70E−06
GOTERM_BP_ALL	Regulation of response to stress	21	2.30E−08	4.70E−06
GOTERM_BP_ALL	Tumor necrosis factor-mediated signaling pathway	9	4.80E−08	9.10E−06
GOTERM_BP_ALL	Response to organic substance	30	6.10E−08	1.10E−05
GOTERM_BP_ALL	Immune response	22	1.00E−07	1.70E−05
GOTERM_BP_ALL	Response to stress	34	1.10E−07	1.70E−05
GOTERM_BP_ALL	Response to external stimulus	25	1.70E−07	2.50E−05
GOTERM_BP_ALL	Regulation of I-kappaB kinase/NF-kappaB signaling	10	2.40E−07	3.30E−05
GOTERM_BP_ALL	Protein phosphorylation	23	4.50E−07	5.70E−05
GOTERM_BP_ALL	I-kappaB kinase/NF-kappaB signaling	10	4.60E−07	5.70E−05
GOTERM_BP_ALL	Regulation of programmed cell death	20	5.60E−07	6.70E−05
GOTERM_BP_ALL	Response to reactive oxygen species	9	1.10E−06	1.30E−04
GOTERM_BP_ALL	Regulation of cell death	20	1.50E−06	1.60E−04
GOTERM_BP_ALL	Protein metabolic process	40	1.50E−06	1.60E−04
GOTERM_BP_ALL	Response to chemical	34	1.80E−06	1.60E−04
GOTERM_BP_ALL	Response to external biotic stimulus	15	1.80E−06	1.60E−04
GOTERM_BP_ALL	Response to other organism	15	1.80E−06	1.60E−04
GOTERM_BP_ALL	Programmed cell death	22	2.00E−06	1.70E−04
GOTERM_BP_ALL	MAPK cascade	15	2.10E−06	1.80E−04
GOTERM_BP_ALL	Signal transduction	41	2.20E−06	1.90E−04
GOTERM_BP_ALL	Regulation of apoptotic process	19	2.30E−06	1.90E−04
GOTERM_BP_ALL	Response to lipid	15	2.70E−06	2.10E−04
GOTERM_BP_ALL	Apoptotic process	21	3.30E−06	2.30E−04
GOTERM_BP_ALL	Response to biotic stimulus	15	3.30E−06	2.30E−04
GOTERM_BP_ALL	Cellular protein metabolic process	37	3.30E−06	2.30E−04
GOTERM_BP_ALL	Signal transduction by protein phosphorylation	15	3.50E−06	2.40E−04
GOTERM_BP_ALL	Regulation of response to stimulus	31	4.30E−06	2.90E−04
GOTERM_BP_ALL	Response to oxygen-containing compound	19	4.50E−06	2.90E−04
GOTERM_BP_ALL	Cell death	22	4.80E−06	3.10E−04
GOTERM_BP_ALL	Cell migration	17	5.20E−06	3.30E−04
GOTERM_BP_ALL	Positive regulation of phosphorus metabolic process	16	5.60E−06	3.30E−04
GOTERM_BP_ALL	Positive regulation of phosphate metabolic process	16	5.60E−06	3.30E−04
GOTERM_BP_ALL	Peptidyl-tyrosine phosphorylation	10	5.70E−06	3.30E−04
GOTERM_BP_ALL	Peptidyl-tyrosine modification	10	6.00E−06	3.40E−04
GOTERM_BP_ALL	Regulation of MAPK cascade	13	6.90E−06	3.80E−04
GOTERM_BP_ALL	Regulation of immune system process	18	8.40E−06	4.50E−04
GOTERM_BP_ALL	Regulation of cytokine production	12	8.70E−06	4.60E−04
GOTERM_BP_ALL	Apoptotic signaling pathway	12	9.60E−06	4.90E−04
GOTERM_BP_ALL	Regulation of stress-activated MAPK cascade	8	9.60E−06	4.90E−04
GOTERM_BP_ALL	Regulation of cell proliferation	19	9.90E−06	4.90E−04
GOTERM_BP_ALL	Regulation of stress-activated protein kinase signaling cascade	8	1.00E−05	4.90E−04
GOTERM_BP_ALL	Phosphorylation	23	1.00E−05	4.90E−04
GOTERM_BP_ALL	Leukocyte migration	10	1.00E−05	4.90E−04
GOTERM_BP_ALL	Cellular protein modification process	31	1.20E−05	5.40E−04
GOTERM_BP_ALL	Protein modification process	31	1.20E−05	5.40E−04
GOTERM_BP_ALL	Positive regulation of cell adhesion	10	1.30E−05	5.60E−04
GOTERM_BP_ALL	Positive regulation of signal transduction	18	1.30E−05	5.80E−04
GOTERM_BP_ALL	Response to stimulus	49	1.40E−05	5.90E−04
GOTERM_BP_ALL	Response to lipopolysaccharide	9	1.60E−05	6.70E−04
GOTERM_BP_ALL	Regulation of phosphate metabolic process	19	1.60E−05	6.70E−04
GOTERM_BP_ALL	Regulation of phosphorus metabolic process	19	1.70E−05	6.70E−04
GOTERM_BP_ALL	Single organism signaling	41	1.70E−05	6.70E−04
GOTERM_BP_ALL	Regulation of protein phosphorylation	17	1.70E−05	6.70E−04
GOTERM_BP_ALL	Regulation of signaling	27	1.80E−05	7.00E−04
GOTERM_BP_ALL	Phosphate-containing compound metabolic process	27	2.00E−05	7.40E−04
GOTERM_BP_ALL	Cytokine production	12	2.00E−05	7.40E−04
GOTERM_BP_ALL	Phosphorus metabolic process	27	2.00E−05	7.40E−04
GOTERM_BP_ALL	Regulation of protein metabolic process	24	2.00E−05	7.40E−04
GOTERM_BP_ALL	Regulation of cytokine secretion	7	2.10E−05	7.40E−04
GOTERM_BP_ALL	Signaling	41	2.10E−05	7.40E−04
GOTERM_BP_ALL	Inflammatory response	12	2.20E−05	7.40E−04
GOTERM_BP_ALL	Multi-organism process	23	2.20E−05	7.40E−04
GOTERM_BP_ALL	Cell motility	17	2.30E−05	7.40E−04
GOTERM_BP_ALL	Localization of cell	17	2.30E−05	7.40E−04
GOTERM_BP_ALL	Cell communication	41	2.30E−05	7.40E−04
GOTERM_BP_ALL	Response to molecule of bacterial origin	9	2.30E−05	7.40E−04
GOTERM_BP_ALL	Regulation of cellular protein metabolic process	23	2.30E−05	7.50E−04
GOTERM_BP_ALL	Regulation of signal transduction	25	2.40E−05	7.70E−04
GOTERM_BP_ALL	Regulation of leukocyte migration	7	2.60E−05	8.10E−04
GOTERM_BP_ALL	Cell activation	14	2.70E−05	8.30E−04
GOTERM_BP_ALL	Positive regulation of intracellular signal transduction	14	2.80E−05	8.70E−04
GOTERM_BP_ALL	Positive regulation of response to stimulus	21	3.10E−05	9.40E−04
GOTERM_BP_ALL	Locomotion	18	3.30E−05	9.80E−04
GOTERM_BP_ALL	Cell adhesion	19	3.40E−05	1.00E−03
GOTERM_BP_ALL	Positive regulation of phosphorylation	14	3.40E−05	1.00E−03
GOTERM_BP_ALL	Cytokine secretion	7	3.50E−05	1.00E−03
GOTERM_BP_ALL	Biological adhesion	19	3.60E−05	1.00E−03
GOTERM_BP_ALL	Regulation of intracellular signal transduction	19	3.80E−05	1.10E−03
GOTERM_BP_ALL	Regulation of phosphorylation	17	4.00E−05	1.10E−03
GOTERM_BP_ALL	Positive regulation of cell communication	18	4.00E−05	1.10E−03
GOTERM_BP_ALL	Cell chemotaxis	8	4.20E−05	1.10E−03
GOTERM_BP_ALL	Positive regulation of signaling	18	4.30E−05	1.10E−03
GOTERM_BP_ALL	Regulation of cell communication	26	4.30E−05	1.10E−03
GOTERM_BP_ALL	Single-organism metabolic process	31	4.30E−05	1.10E−03
GOTERM_BP_ALL	Macromolecule modification	31	4.40E−05	1.10E−03
GOTERM_BP_ALL	Stress-activated protein kinase signaling cascade	8	4.50E−05	1.20E−03
GOTERM_BP_ALL	Single-multicellular organism process	39	4.70E−05	1.20E−03
GOTERM_BP_ALL	Intracellular signal transduction	24	5.10E−05	1.30E−03
GOTERM_BP_ALL	Regulation of multicellular organismal process	24	5.10E−05	1.30E−03
GOTERM_BP_ALL	Positive regulation of I-kappaB kinase/NF-kappaB	7	6.10E−05	1.50E−03
	signaling
GOTERM_BP_ALL	Regulation of chemotaxis	7	6.90E−05	1.70E−03
GOTERM_BP_ALL	Positive regulation of MAPK cascade	10	7.70E−05	1.90E−03
GOTERM_BP_ALL	Positive regulation of cytokine production	9	9.30E−05	2.20E−03
GOTERM_BP_ALL	Leukocyte activation	12	9.30E−05	2.20E−03
GOTERM_BP_ALL	Regulation of protein modification process	18	9.50E−05	2.20E−03
GOTERM_BP_ALL	Regulation of cell activation	10	9.80E−05	2.30E−03
GOTERM_BP_ALL	Positive regulation of protein phosphorylation	13	1.00E−04	2.30E−03
GOTERM_BP_ALL	Cellular response to reactive oxygen species	6	1.00E−04	2.40E−03
GOTERM_BP_ALL	Response to oxidative stress	9	1.10E−04	2.40E−03
GOTERM_BP_ALL	Negative regulation of cell death	13	1.10E−04	2.40E−03
GOTERM_BP_ALL	Cellular response to stimulus	42	1.10E−04	2.50E−03
GOTERM_BP_ALL	Negative regulation of hydrolase activity	9	1.20E−04	2.70E−03
GOTERM_BP_ALL	Positive regulation of cellular process	33	1.30E−04	2.80E−03
GOTERM_BP_ALL	Regulation of cell adhesion	11	1.30E−04	2.80E−03
GOTERM_BP_ALL	Positive regulation of leukocyte activation	8	1.60E−04	3.40E−03
GOTERM_BP_ALL	Positive regulation of stress-activated MAPK cascade	6	1.70E−04	3.70E−03
GOTERM_BP_ALL	Positive regulation of stress-activated protein kinase signaling cascade	6	1.80E−04	3.80E−03
GOTERM_BP_ALL	Response to bacterium	10	1.80E−04	3.90E−03
GOTERM_BP_ALL	Positive regulation of cell activation	8	1.90E−04	4.00E−03
GOTERM_BP_ALL	Regulation of defense response	11	1.90E−04	4.00E−03
GOTERM_BP_ALL	Extrinsic apoptotic signaling pathway	7	1.90E−04	4.00E−03
GOTERM_BP_ALL	Chemotaxis	10	2.00E−04	4.00E−03
GOTERM_BP_ALL	Positive regulation of multicellular organismal process	16	2.00E−04	4.00E−03
GOTERM_BP_ALL	Negative regulation of apoptotic process	12	2.10E−04	4.00E−03
GOTERM_BP_ALL	Regulation of protein localization	13	2.10E−04	4.00E−03
GOTERM_BP_ALL	Taxis	10	2.10E−04	4.00E−03
GOTERM_BP_ALL	Regulation of biological process	55	2.10E−04	4.00E−03
GOTERM_BP_ALL	Regulation of immune effector process	8	2.10E−04	4.00E−03
GOTERM_BP_ALL	Regulation of establishment of protein localization	12	2.10E−04	4.10E−03
GOTERM_BP_ALL	Negative regulation of programmed cell death	12	2.30E−04	4.40E−03
GOTERM_BP_ALL	Movement of cell or subcellular component	18	2.40E−04	4.50E−03
GOTERM_BP_ALL	Negative regulation of endopeptidase activity	7	2.50E−04	4.60E−03
GOTERM_BP_ALL	Regulation of leukocyte apoptotic process	5	2.60E−04	5.00E−03
GOTERM_BP_ALL	Positive regulation of protein modification process	14	2.70E−04	5.00E−03
GOTERM_BP_ALL	Stress-activated MAPK cascade	7	2.90E−04	5.30E−03
GOTERM_BP_ALL	Regulation of cellular response to stress	10	3.00E−04	5.50E−03
GOTERM_BP_ALL	Negative regulation of peptidase activity	7	3.20E−04	5.80E−03
GOTERM_BP_ALL	Regulation of leukocyte activation	9	3.50E−04	6.20E−03
GOTERM_BP_ALL	Response to inorganic substance	9	3.50E−04	6.30E−03
GOTERM_BP_ALL	Regulation of JNK cascade	6	3.60E−04	6.40E−03
GOTERM_BP_ALL	Positive regulation of immune effector process	6	3.70E−04	6.60E−03
GOTERM_BP_ALL	Immune effector process	11	4.10E−04	7.20E−03
GOTERM_BP_ALL	Regulation of protein transport	11	4.30E−04	7.40E−03
GOTERM_BP_ALL	Positive regulation of biological process	34	4.40E−04	7.70E−03
GOTERM_BP_ALL	Positive regulation of cytokine secretion	5	4.80E−04	8.20E−03
GOTERM_BP_ALL	T-helper 1 type immune response	4	4.80E−04	8.20E−03
GOTERM_BP_ALL	Negative regulation of response to external stimulus	7	4.90E−04	8.20E−03
GOTERM_BP_ALL	Positive regulation of response to external stimulus	7	4.90E−04	8.20E−03
GOTERM_BP_ALL	Positive regulation of cell-matrix adhesion	4	5.20E−04	8.60E−03
GOTERM_BP_ALL	Regulation of glycoprotein metabolic process	4	5.20E−04	8.60E−03
GOTERM_BP_ALL	Negative regulation of biological process	31	5.20E−04	8.60E−03
GOTERM_BP_ALL	Regulation of leukocyte chemotaxis	5	5.40E−04	8.80E−03
GOTERM_BP_ALL	Positive regulation of transport	12	5.60E−04	9.20E−03
GOTERM_BP_ALL	Leukocyte apoptotic process	5	5.80E−04	9.40E−03
GOTERM_BP_ALL	Negative regulation of immune system process	8	6.10E−04	9.70E−03
GOTERM_BP_ALL	JNK cascade	6	6.10E−04	9.80E−03
GOTERM_BP_ALL	Regulation of protein secretion	8	6.40E−04	1.00E−02
GOTERM_BP_ALL	Cellular response to stress	17	6.60E−04	1.00E−02
GOTERM_BP_ALL	Positive regulation of cell-substrate adhesion	5	6.70E−04	1.00E−02
GOTERM_BP_ALL	Positive regulation of lymphocyte activation	7	7.10E−04	1.10E−02
GOTERM_BP_ALL	Positive regulation of leukocyte migration	5	7.50E−04	1.20E−02
GOTERM_BP_ALL	Leukocyte chemotaxis	6	8.00E−04	1.20E−02
GOTERM_BP_ALL	Positive regulation of immune system process	12	8.00E−04	1.20E−02
GOTERM_BP_ALL	Regulation of lymphocyte activation	8	8.50E−04	1.30E−02
GOTERM_BP_ALL	Regulation of T-cell activation	7	8.80E−04	1.30E−02
GOTERM_BP_ALL	Single-organism developmental process	34	9.00E−04	1.30E−02
GOTERM_BP_ALL	Response to toxic substance	6	9.60E−04	1.40E−02
GOTERM_BP_ALL	Regulation of cell migration	10	9.80E−04	1.40E−02
GOTERM_BP_ALL	Innate immune response	11	1.00E−03	1.50E−02
GOTERM_BP_ALL	Multicellular organismal process	40	1.00E−03	1.50E−02
GOTERM_BP_ALL	Positive regulation of JNK cascade	5	1.00E−03	1.50E−02
GOTERM_BP_ALL	Negative regulation of catalytic activity	11	1.10E−03	1.50E−02
GOTERM_BP_ALL	Regulation of leukocyte proliferation	6	1.10E−03	1.60E−02
GOTERM_BP_ALL	Positive regulation of chemotaxis	5	1.10E−03	1.60E−02
GOTERM_BP_ALL	Regulation of leukocyte cell–cell adhesion	7	1.10E−03	1.60E−02
GOTERM_BP_ALL	Positive regulation of T-cell activation	6	1.10E−03	1.60E−02
GOTERM_BP_ALL	Cell–cell adhesion	13	1.10E−03	1.60E−02
GOTERM_BP_ALL	Positive chemotaxis	4	1.10E−03	1.60E−02
GOTERM_BP_ALL	Negative regulation of proteolysis	7	1.20E−03	1.70E−02
GOTERM_BP_ALL	Regulation of cellular process	52	1.20E−03	1.70E−02
GOTERM_BP_ALL	Positive regulation of protein secretion	6	1.20E−03	1.70E−02
GOTERM_BP_ALL	Response to hydrogen peroxide	5	1.20E−03	1.70E−02
GOTERM_BP_ALL	Superoxide metabolic process	4	1.30E−03	1.70E−02
GOTERM_BP_ALL	Positive regulation of lipid metabolic process	5	1.30E−03	1.70E−02
GOTERM_BP_ALL	Peptidyl-amino acid modification	13	1.30E−03	1.80E−02
GOTERM_BP_ALL	Regulation of localization	20	1.30E−03	1.80E−02
GOTERM_BP_ALL	Positive regulation of leukocyte cell-cell adhesion	6	1.30E−03	1.80E−02
GOTERM_BP_ALL	Positive regulation of secretion by cell	7	1.40E−03	1.80E−02
GOTERM_BP_ALL	Positive regulation of T-helper 1 type immune response	3	1.40E−03	1.90E−02
GOTERM_BP_ALL	Negative regulation of response to stimulus	14	1.50E−03	1.90E−02
GOTERM_BP_ALL	Developmental process	34	1.50E−03	2.00E−02
GOTERM_BP_ALL	Removal of superoxide radicals	3	1.60E−03	2.10E−02
GOTERM_BP_ALL	Regulation of cell motility	10	1.60E−03	2.10E−02
GOTERM_BP_ALL	Cellular response to oxidative stress	6	1.60E−03	2.10E−02
GOTERM_BP_ALL	Biological regulation	55	1.70E−03	2.10E−02
GOTERM_BP_ALL	Positive regulation of organelle organization	9	1.70E−03	2.20E−02
GOTERM_BP_ALL	Epithelium development	12	1.80E−03	2.30E−02
GOTERM_BP_ALL	Protein secretion	8	1.80E−03	2.30E−02
GOTERM_BP_ALL	Carbohydrate derivative biosynthetic process	10	1.90E−03	2.40E−02
GOTERM_BP_ALL	Cellular response to oxygen-containing compound	11	2.00E−03	2.50E−02
GOTERM_BP_ALL	Cellular response to oxygen radical	3	2.00E−03	2.50E−02
GOTERM_BP_ALL	Cellular response to superoxide	3	2.00E−03	2.50E−02
GOTERM_BP_ALL	Positive regulation of cellular protein metabolic process	14	2.00E−03	2.50E−02
GOTERM_BP_ALL	Anatomical structure development	33	2.10E−03	2.50E−02
GOTERM_BP_ALL	Negative regulation of cellular process	28	2.10E−03	2.50E−02
GOTERM_BP_ALL	Positive regulation of secretion	7	2.10E−03	2.50E−02
GOTERM_BP_ALL	Regulation of locomotion	10	2.20E−03	2.60E−02
GOTERM_BP_ALL	ERK1 and ERK2 cascade	6	2.20E−03	2.60E−02
GOTERM_BP_ALL	Regulation of transport	16	2.20E−03	2.60E−02
GOTERM_BP_ALL	Sprouting angiogenesis	4	2.30E−03	2.70E−02
GOTERM_BP_ALL	Regulation of secretion by cell	9	2.40E−03	2.80E−02
GOTERM_BP_ALL	Positive regulation of cell-cell adhesion	6	2.40E−03	2.80E−02
GOTERM_BP_ALL	Regulation of ERK1 and ERK2 cascade	6	2.40E−03	2.80E−02
GOTERM_BP_ALL	Regulation of alpha-beta T-cell activation	4	2.50E−03	2.90E−02
GOTERM_BP_ALL	Positive regulation of T-helper cell differentiation	3	2.50E−03	2.90E−02
GOTERM_BP_ALL	Regulation of endopeptidase activity	7	2.70E−03	3.10E−02
GOTERM_BP_ALL	Lymphocyte activation	9	2.70E−03	3.10E−02
GOTERM_BP_ALL	Response to superoxide	3	2.80E−03	3.20E−02
GOTERM_BP_ALL	Positive regulation of cellular metabolic process	21	2.80E−03	3.20E−02
GOTERM_BP_ALL	Cellular response to lipid	8	2.90E−03	3.20E−02
GOTERM_BP_ALL	Regulation of cellular component movement	10	2.90E−03	3.20E−02
GOTERM_BP_ALL	Regulation of apoptotic signaling pathway	7	3.00E−03	3.30E−02
GOTERM_BP_ALL	Myeloid leukocyte migration	5	3.00E−03	3.30E−02
GOTERM_BP_ALL	Regulation of T-helper 1 type immune response	3	3.00E−03	3.40E−02
GOTERM_BP_ALL	Multicellular organism development	30	3.10E−03	3.40E−02
GOTERM_BP_ALL	Cell proliferation	16	3.10E−03	3.40E−02
GOTERM_BP_ALL	Cellular response to hydrogen peroxide	4	3.10E−03	3.40E−02
GOTERM_BP_ALL	Regulation of cell–cell adhesion	7	3.20E−03	3.50E−02
GOTERM_BP_ALL	Extrinsic apoptotic signaling pathway via death domain receptors	4	3.20E−03	3.50E−02
GOTERM_BP_ALL	Lymphocyte migration	4	3.40E−03	3.60E−02
GOTERM_BP_ALL	Positive regulation of protein metabolic process	14	3.50E−03	3.70E−02
GOTERM_BP_ALL	T-cell costimulation	4	3.50E−03	3.70E−02
GOTERM_BP_ALL	Positive regulation of cell migration	7	3.60E−03	3.80E−02
GOTERM_BP_ALL	Lymphocyte costimulation	4	3.60E−03	3.80E−02
GOTERM_BP_ALL	Positive regulation of leukocyte chemotaxis	4	3.60E−03	3.80E−02
GOTERM_BP_ALL	Regulation of peptidase activity	7	3.60E−03	3.80E−02
GOTERM_BP_ALL	Response to oxygen radical	3	3.60E−03	3.80E−02
GOTERM_BP_ALL	Regulation of hydrolase activity	13	3.70E−03	3.80E−02
GOTERM_BP_ALL	Glycoprotein metabolic process	7	3.80E−03	3.90E−02
GOTERM_BP_ALL	Regulation of secretion	9	3.90E−03	4.00E−02
GOTERM_BP_ALL	Intrinsic apoptotic signaling pathway	6	3.90E−03	4.00E−02
GOTERM_BP_ALL	Positive regulation of positive chemotaxis	3	3.90E−03	4.00E−02
GOTERM_BP_ALL	Leukocyte proliferation	6	4.00E−03	4.10E−02
GOTERM_BP_ALL	Cellular oxidant detoxification	4	4.00E−03	4.10E−02
GOTERM_BP_ALL	Positive regulation of cellular component organization	12	4.20E−03	4.30E−02
GOTERM_BP_ALL	Positive regulation of cell motility	7	4.20E−03	4.30E−02
GOTERM_BP_ALL	Regulation of positive chemotaxis	3	4.20E−03	4.30E−02
GOTERM_BP_ALL	Positive regulation of CD4-positive, alpha-beta T-cell differentiation	3	4.20E−03	4.30E−02
GOTERM_BP_ALL	Cellular detoxification	4	4.30E−03	4.30E−02
GOTERM_BP_ALL	Positive regulation of ERK1 and ERK2 cascade	5	4.40E−03	4.40E−02
GOTERM_BP_ALL	Regulation of lipid metabolic process	6	4.40E−03	4.40E−02
GOTERM_BP_ALL	Regulation of cell-substrate adhesion	5	4.60E−03	4.50E−02
GOTERM_BP_ALL	Regulation of proteolysis	9	4.80E−03	4.70E−02
GOTERM_BP_ALL	Positive regulation of cellular component movement	7	4.80E−03	4.70E−02
GOTERM_BP_ALL	Adaptive immune response	7	4.80E−03	4.70E−02
GOTERM_BP_ALL	Detoxification	4	4.80E−03	4.70E−02
GOTERM_BP_ALL	Tissue development	15	4.80E−03	4.70E−02
GOTERM_BP_ALL	Regulation of T-helper cell differentiation	3	4.90E−03	4.70E−02
GOTERM_BP_ALL	Regulation of cGMP metabolic process	3	4.90E−03	4.70E−02
GOTERM_BP_ALL	Positive regulation of locomotion	7	4.90E−03	4.70E−02
GOTERM_BP_ALL	Regulation of cell-matrix adhesion	4	5.10E−03	4.90E−02
GOTERM_CC_ALL	Extracellular region part	41	1.1e-12	2.5e-10
GOTERM_CC_ALL	Extracellular region	44	2.3e-12	2.5e-10
GOTERM_CC_ALL	Extracellular exosome	32	5.4e-10	2.40E−08
GOTERM_CC_ALL	Extracellular vesicle	32	6.1e-10	2.40E−08
GOTERM_CC_ALL	Extracellular organelle	32	6.2e-10	2.40E−08
GOTERM_CC_ALL	Membrane-bounded vesicle	36	6.5e-10	2.40E−08
GOTERM_CC_ALL	Vesicle	36	1.90E−09	6.10E−08
GOTERM_CC_ALL	Extracellular space	18	6.60E−06	1.80E−04
GOTERM_CC_ALL	Plasma membrane part	24	1.60E−05	3.80E−04
GOTERM_CC_ALL	Plasma membrane	35	2.30E−05	4.80E−04
GOTERM_CC_ALL	External side of plasma membrane	8	2.40E−05	4.80E−04
GOTERM_CC_ALL	Cell periphery	35	3.80E−05	7.00E−04
GOTERM_CC_ALL	Integral component of plasma membrane	17	1.30E−04	2.10E−03
GOTERM_CC_ALL	Side of membrane	9	1.60E−04	2.50E−03
GOTERM_CC_ALL	Intrinsic component of plasma membrane	17	2.00E−04	2.90E−03
GOTERM_CC_ALL	Cell surface	11	3.10E−04	4.30E−03
GOTERM_CC_ALL	Extracellular matrix	9	5.10E−04	6.60E−03
GOTERM_CC_ALL	Anchoring junction	10	8.00E−04	9.80E−03
GOTERM_CC_ALL	Proteinaceous extracellular matrix	7	1.70E−03	1.90E−02
GOTERM_CC_ALL	Adherens junction	9	2.90E−03	3.10E−02
GOTERM_MF_ALL	Tumor necrosis factor-activated receptor activity	7	2.2e-10	3.40E−08
GOTERM_MF_ALL	Death receptor activity	7	2.2e-10	3.40E−08
GOTERM_MF_ALL	Signal transducer activity	18	1.20E−04	9.00E−03
GOTERM_MF_ALL	Signaling receptor activity	16	1.20E−04	9.00E−03
GOTERM_MF_ALL	Molecular transducer activity	17	2.30E−04	1.20E−02
GOTERM_MF_ALL	Receptor activity	17	2.30E−04	1.20E−02
GOTERM_MF_ALL	Cytokine binding	5	3.80E−04	1.70E−02
GOTERM_MF_ALL	Transmembrane signaling receptor activity	14	6.80E−04	2.60E−02
GOTERM_MF_ALL	Transmembrane receptor activity	14	9.90E−04	3.30E−02
KEGG_PATHWAY	Cytokine–cytokine receptor interaction	13	1.70E−09	1.30E−07
BP, biological process; CC, cellular components; FDR, false-discovery rate; MF, molecular function; p-value, p-value from Fisher’s Exact Test condcuted by DAVID database.

## Sheet: Supplementary Data 9
Supplementary Data 9. Gene Ontology analysis of plasma proteins associated with polygenic scores in normal controls (negatively correlated with the polygenic risk)
Category	Term	Gene count	p-value	FDR
GOTERM_BP_ALL	Cell activation	4	1.90E−02	1
GOTERM_BP_ALL	Small molecule biosynthetic process	3	3.90E−02	1
GOTERM_BP_ALL	Regulation of tissue remodeling	2	4.40E−02	1
GOTERM_CC_ALL	Plasma membrane	8	2.80E−02	1
GOTERM_CC_ALL	Cell periphery	8	3.10E−02	1
BP, biological process; CC, cellular components; FDR, false-discovery rate; p-value, p-value from Fisher’s Exact Test condcuted by DAVID database.

[truncated: 1 more sheets: Supplementary Data 10]
